# Supplementary material for: Interpretable prediction of DNA replication origins in S. cerevisiae using DNABERT and DNABERT-2
Source: BMC Bioinformatics. 2026 Jul 22;27:157. doi: 10.1186/s12859-026-06562-5 (PMC13393499; doi:10.1186/s12859-026-06562-5)
Supplement: Supplementary file 2 — (CSV 5 kb) [file 12859_2026_6562_MOESM2_ESM.csv]

chr	start	end	label
1	3534	4033	0
1	5948	6447	0
1	17686	18185	0
1	30781	31280	1
1	36766	37265	0
1	70170	70669	1
1	92775	93274	0
1	124264	124763	1
1	159903	160402	1
1	175911	176410	1
2	28813	29312	1
2	38577	39076	1
2	61632	62131	0
2	62936	63435	1
2	70898	71397	0
2	93374	93873	1
2	94656	95155	0
2	155806	156305	0
2	169918	170417	1
2	174207	174706	0
2	177513	178012	1
2	182287	182786	0
2	198160	198659	1
2	219210	219709	0
2	226618	227117	0
2	237464	237963	1
2	241609	242108	0
2	254639	255138	1
2	269950	270449	0
2	302142	302641	0
2	317468	317967	0
2	325944	326443	1
2	326462	326961	0
2	367430	367929	0
2	407652	408151	1
2	417729	418228	1
2	477298	477797	0
2	477842	478341	0
2	486613	487112	1
2	487196	487695	0
2	529243	529742	0
2	591237	591736	1
2	597834	598333	0
2	622494	622993	1
2	631817	632316	1
2	704125	704624	1
2	720596	721095	1
2	741352	741851	1
2	747780	748279	0
2	757125	757624	1
2	773883	774382	1
2	791967	792466	1
2	802379	802878	0
2	805077	805576	0
3	10943	11442	1
3	14369	14868	1
3	14744	15243	1
3	30183	30682	1
3	36010	36509	0
3	43828	44327	0
3	66594	67093	0
3	74372	74871	1
3	84481	84980	0
3	131914	132413	1
3	164838	165337	0
3	185253	185752	0
3	193423	193922	0
3	194189	194688	1
3	197122	197621	1
3	224719	225218	1
3	242895	243394	0
3	250951	251450	0
3	268759	269258	0
3	272798	273297	1
3	290291	290790	0
3	292488	292987	1
4	15368	15867	1
4	18867	19366	0
4	46051	46550	1
4	71511	72010	0
4	76768	77267	0
4	78514	79013	0
4	85875	86374	1
4	123473	123972	1
4	137353	137852	1
4	157737	158236	1
4	212322	212821	1
4	232121	232620	1
4	235710	236209	1
4	247977	248476	0
4	253591	254090	1
4	255067	255566	0
4	304892	305391	0
4	316683	317182	1
4	329341	329840	1
4	386638	387137	0
4	388068	388567	0
4	407982	408481	1
4	423309	423808	0
4	434958	435457	1
4	460045	460544	0
4	462286	462785	1
4	483669	484168	1
4	505174	505673	1
4	541634	542133	0
4	554973	555472	1
4	567401	567900	1
4	575880	576379	0
4	578874	579373	0
4	613702	614201	0
4	638559	639058	0
4	639744	640243	1
4	662071	662570	0
4	702845	703344	1
4	731252	731751	0
4	748222	748721	1
4	753002	753501	1
4	796102	796601	0
4	806042	806541	1
4	816250	816749	0
4	831109	831608	0
4	904703	905202	0
4	913724	914223	1
4	921545	922044	1
4	936019	936518	0
4	970130	970629	0
4	981185	981684	0
4	986589	987088	0
4	1016585	1017084	1
4	1056702	1057201	0
4	1057669	1058168	1
4	1093090	1093589	0
4	1109889	1110388	1
4	1130659	1131158	1
4	1146036	1146535	0
4	1152650	1153149	0
4	1154507	1155006	0
4	1159230	1159729	1
4	1165836	1166335	1
4	1199127	1199626	0
4	1223568	1224067	0
4	1240616	1241115	1
4	1252944	1253443	0
4	1276169	1276668	1
4	1281547	1282046	0
4	1302381	1302880	1
4	1353297	1353796	1
4	1355590	1356089	0
4	1385148	1385647	1
4	1397348	1397847	0
4	1404081	1404580	1
4	1442097	1442596	0
4	1451542	1452041	0
4	1453921	1454420	0
4	1461731	1462230	1
4	1486686	1487185	1
5	3755	4254	1
5	11705	12204	1
5	25631	26130	0
5	29352	29851	0
5	59238	59737	1
5	70515	71014	0
5	93793	94292	1
5	145432	145931	1
5	169720	170219	0
5	173489	173988	1
5	185778	186277	0
5	192458	192957	1
5	212272	212771	1
5	222477	222976	0
5	232865	233364	0
5	262609	263108	0
5	276036	276535	1
5	278042	278541	1
5	287337	287836	1
5	294146	294645	0
5	301563	302062	1
5	328229	328728	0
5	345259	345758	0
5	352521	353020	0
5	353411	353910	1
5	381330	381829	0
5	392123	392622	0
5	406620	407119	1
5	438867	439366	1
5	442377	442876	1
5	510029	510528	0
5	520711	521210	1
5	537518	538017	0
5	547295	547794	0
5	549543	550042	1
5	566621	567120	0
6	17593	18092	0
6	31049	31548	0
6	55378	55877	0
6	68487	68986	1
6	104320	104819	1
6	106310	106809	0
6	108104	108603	0
6	113661	114160	0
6	118454	118953	1
6	127603	128102	1
6	135585	136084	1
6	157990	158489	0
6	164874	165373	0
6	167552	168051	1
6	177180	177679	0
6	199107	199606	1
6	216224	216723	1
6	219917	220416	0
6	253308	253807	1
6	256090	256589	1
7	17626	18125	1
7	51395	51894	0
7	64222	64721	1
7	75680	76179	0
7	83590	84089	0
7	104838	105337	0
7	111835	112334	1
7	117466	117965	1
7	127629	128128	0
7	154950	155449	0
7	163153	163652	1
7	187225	187724	1
7	203063	203562	0
7	203875	204374	1
7	231509	232008	1
7	240948	241447	1
7	285755	286254	1
7	290570	291069	0
7	352680	353179	1
7	382199	382698	0
7	388609	389108	1
7	420932	421431	1
7	423657	424156	0
7	428828	429327	0
7	477619	478118	0
7	484766	485265	1
7	507097	507596	0
7	508653	509152	1
7	566458	566957	0
7	568312	568811	1
7	574585	575084	1
7	607176	607675	1
7	626085	626584	0
7	653594	654093	1
7	659671	660170	1
7	707630	708129	0
7	715109	715608	1
7	750529	751028	0
7	760750	761249	0
7	777774	778273	1
7	783054	783553	0
7	800142	800641	0
7	814011	814510	0
7	815818	816317	0
7	834258	834757	1
7	841402	841901	0
7	866015	866514	0
7	888293	888792	1
7	916675	917174	1
7	944126	944625	0
7	947363	947862	0
7	977651	978150	1
7	993263	993762	0
7	999350	999849	1
7	1002110	1002609	1
7	1019987	1020486	0
7	1056150	1056649	0
7	1063247	1063746	1
8	7360	7859	1
8	10533	11032	0
8	32674	33173	0
8	34846	35345	0
8	45582	46081	1
8	64009	64508	1
8	78964	79463	0
8	94701	95200	1
8	108770	109269	0
8	111283	111782	1
8	114591	115090	0
8	133140	133639	1
8	145150	145649	0
8	168323	168822	1
8	220227	220726	0
8	222090	222589	0
8	245498	245997	1
8	321649	322148	0
8	338764	339263	0
8	345756	346255	0
8	359441	359940	1
8	391984	392483	1
8	406010	406509	1
8	418495	418994	0
8	431842	432341	0
8	447524	448023	1
8	460580	461079	0
8	474305	474804	1
8	501626	502125	1
8	535393	535892	1
8	555958	556457	1
8	559393	559892	0
9	7935	8434	0
9	33332	33831	1
9	48092	48591	0
9	73778	74277	1
9	80058	80557	1
9	105737	106236	1
9	127450	127949	0
9	136053	136552	1
9	139592	140091	0
9	141577	142076	0
9	154535	155034	0
9	162923	163422	1
9	174945	175444	1
9	183802	184301	0
9	204849	205348	0
9	214605	215104	1
9	215830	216329	0
9	245516	246015	1
9	247346	247845	1
9	264184	264683	0
9	276727	277226	0
9	301260	301759	0
9	310583	311082	1
9	321351	321850	0
9	341748	342247	1
9	347365	347864	0
9	357146	357645	1
9	374809	375308	0
9	411574	412073	1
9	432496	432995	1
10	7444	7943	1
10	18014	18513	0
10	23661	24160	1
10	61699	62198	0
10	67467	67966	1
10	83192	83691	0
10	90915	91414	0
10	99300	99799	1
10	100599	101098	0
10	127094	127593	0
10	161412	161911	1
10	182961	183460	0
10	228244	228743	1
10	239178	239677	0
10	298469	298968	1
10	336811	337310	1
10	354218	354717	0
10	374470	374969	1
10	390479	390978	0
10	416879	417378	1
10	442190	442689	1
10	466201	466700	0
10	501376	501875	0
10	527149	527648	0
10	539981	540480	1
10	559788	560287	0
10	581986	582485	0
10	608995	609494	0
10	612494	612993	1
10	653834	654333	1
10	667687	668186	0
10	683325	683824	1
10	711379	711878	1
10	736727	737226	1
11	7236	7735	0
11	10949	11448	0
11	42095	42594	1
11	55474	55973	1
11	59065	59564	0
11	98190	98689	1
11	142612	143111	0
11	145420	145919	1
11	152848	153347	1
11	164454	164953	0
11	178685	179184	0
11	189491	189990	0
11	195972	196471	1
11	197671	198170	0
11	206133	206632	0
11	213008	213507	1
11	217773	218272	0
11	257357	257856	1
11	302130	302629	1
11	320987	321486	0
11	329247	329746	1
11	388584	389083	1
11	393138	393637	0
11	404019	404518	0
11	405151	405650	0
11	416581	417080	1
11	444560	445059	1
11	447468	447967	1
11	496301	496800	0
11	516565	517064	1
11	530066	530565	1
11	545658	546157	0
11	579388	579887	0
11	581253	581752	1
11	611640	612139	1
11	642303	642802	1
11	649029	649528	0
11	663273	663772	0
12	51759	52258	1
12	67125	67624	0
12	76708	77207	1
12	91289	91788	1
12	93162	93661	1
12	96844	97343	0
12	126014	126513	0
12	144901	145400	0
12	156447	156946	1
12	176125	176624	0
12	222334	222833	1
12	231081	231580	1
12	233323	233822	0
12	243492	243991	1
12	281146	281645	0
12	289182	289681	1
12	343555	344054	1
12	345024	345523	0
12	369657	370156	0
12	371984	372483	0
12	372939	373438	1
12	375594	376093	0
12	412582	413081	1
12	413805	414304	0
12	415622	416121	0
12	419202	419701	0
12	431329	431828	0
12	450454	450953	1
12	458798	459297	1
12	484241	484740	0
12	503739	504238	0
12	511980	512479	0
12	512642	513141	1
12	539447	539946	0
12	594194	594693	0
12	602888	603387	1
12	622642	623141	1
12	644932	645431	1
12	659804	660303	1
12	676157	676656	0
12	685902	686401	0
12	687244	687743	1
12	717316	717815	0
12	744837	745336	1
12	793961	794460	1
12	821839	822338	1
12	853705	854204	0
12	869750	870249	0
12	888435	888934	1
12	889209	889708	0
12	903893	904392	0
12	914668	915167	0
12	928050	928549	1
12	947885	948384	1
12	987155	987654	0
12	1007053	1007552	1
12	1013752	1014251	1
12	1023709	1024208	1
12	1049069	1049568	0
12	1059481	1059980	1
13	7008	7507	0
13	31465	31964	1
13	39916	40415	1
13	49645	50144	1
13	73874	74373	1
13	88269	88768	0
13	94036	94535	1
13	137220	137719	1
13	158800	159299	1
13	183640	184139	1
13	194275	194774	0
13	230128	230627	0
13	239240	239739	0
13	242608	243107	0
13	262818	263317	1
13	274973	275472	0
13	276325	276824	0
13	286607	287106	1
13	307730	308229	0
13	363312	363811	0
13	370916	371415	1
13	432850	433349	1
13	448431	448930	0
13	468091	468590	1
13	494895	495394	0
13	497013	497512	0
13	498016	498515	0
13	534407	534906	0
13	535438	535937	1
13	537433	537932	0
13	541967	542466	0
13	554359	554858	1
13	602457	602956	0
13	603887	604386	0
13	611222	611721	1
13	621781	622280	0
13	634250	634749	1
13	649162	649661	1
13	677116	677615	0
13	688752	689251	1
13	690920	691419	0
13	713451	713950	0
13	749431	749930	0
13	758220	758719	1
13	772380	772879	1
13	804849	805348	1
13	812720	813219	0
13	815136	815635	1
13	828438	828937	0
13	865255	865754	1
13	878618	879117	1
13	897768	898267	1
14	5851	6350	0
14	28300	28799	1
14	36453	36952	0
14	61415	61914	1
14	82236	82735	0
14	89460	89959	1
14	126488	126987	1
14	162595	163094	0
14	169340	169839	1
14	177994	178493	0
14	195801	196300	1
14	217394	217893	0
14	250121	250620	1
14	256852	257351	0
14	273720	274219	0
14	279777	280276	1
14	289022	289521	0
14	293503	294002	0
14	304330	304829	0
14	307529	308028	0
14	321889	322388	1
14	352500	352999	1
14	364923	365422	0
14	372842	373341	0
14	412206	412705	1
14	416179	416678	0
14	449230	449729	1
14	459758	460257	0
14	498928	499427	1
14	545881	546380	1
14	560913	561412	1
14	582511	583010	0
14	609370	609869	1
14	635443	635942	1
14	679534	680033	0
14	691435	691934	1
14	692976	693475	0
14	713642	714141	1
14	715228	715727	0
14	724833	725332	0
14	738528	739027	1
14	764001	764500	1
15	2794	3293	0
15	35529	36028	1
15	36332	36831	0
15	72633	73132	1
15	85179	85678	1
15	113648	114147	1
15	141740	142239	0
15	154968	155467	1
15	166909	167408	1
15	226489	226988	0
15	265575	266074	0
15	277482	277981	1
15	280694	281193	0
15	308968	309467	1
15	337119	337618	1
15	432807	433306	0
15	436597	437096	1
15	482689	483188	0
15	489631	490130	1
15	497113	497612	1
15	510076	510575	0
15	519163	519662	0
15	520541	521040	1
15	566278	566777	1
15	596979	597478	0
15	600831	601330	1
15	633075	633574	0
15	640814	641313	0
15	656432	656931	1
15	669761	670260	0
15	681112	681611	1
15	712984	713483	0
15	721749	722248	0
15	729732	730231	1
15	746727	747226	0
15	766442	766941	1
15	776995	777494	0
15	783090	783589	1
15	808730	809229	0
15	854735	855234	1
15	873960	874459	1
15	898680	899179	0
15	908149	908648	1
15	925852	926351	0
15	933912	934411	0
15	947365	947864	0
15	981332	981831	1
15	1029185	1029684	0
15	1053419	1053918	1
15	1058380	1058879	0
16	21290	21789	0
16	42721	43220	1
16	59096	59595	0
16	71598	72097	0
16	73009	73508	1
16	89010	89509	0
16	97994	98493	0
16	116351	116850	1
16	175294	175793	0
16	189897	190396	0
16	234127	234626	0
16	289257	289756	1
16	331593	332092	1
16	339219	339718	0
16	365113	365612	0
16	376256	376755	0
16	384293	384792	1
16	390289	390788	0
16	418020	418519	1
16	456466	456965	1
16	511460	511959	1
16	555044	555543	0
16	563582	564081	1
16	564913	565412	1
16	583995	584494	1
16	589657	590156	0
16	596519	597018	0
16	633839	634338	1
16	684160	684659	1
16	695396	695895	1
16	698214	698713	0
16	721397	721896	0
16	749008	749507	1
16	776744	777243	1
16	797271	797770	0
16	818960	819459	1
16	842595	843094	1
16	880682	881181	1
16	901761	902260	0
16	905376	905875	0
16	932083	932582	0
16	932894	933393	1
