# Supplementary material for: Interpretable prediction of DNA replication origins in S. cerevisiae using DNABERT and DNABERT-2
Source: BMC Bioinformatics. 2026 Jul 22;27:157. doi: 10.1186/s12859-026-06562-5 (PMC13393499; doi:10.1186/s12859-026-06562-5)
Supplement: Supplementary file 3 — (CSV 5 kb) [file 12859_2026_6562_MOESM3_ESM.csv]

chr	start	end	label
chr1	399	898	0
chr1	2037	2536	0
chr1	3108	3607	0
chr1	4576	5075	0
chr1	30781	31280	1
chr1	70170	70669	1
chr1	124264	124763	1
chr1	132650	133149	0
chr1	159903	160402	1
chr1	175911	176410	1
chr1	229027	229526	0
chr2	6326	6825	0
chr2	7915	8414	0
chr2	8800	9299	0
chr2	15584	16083	0
chr2	21466	21965	0
chr2	23619	24118	0
chr2	24527	25026	0
chr2	28813	29312	1
chr2	33805	34304	0
chr2	35043	35542	0
chr2	36938	37437	0
chr2	38577	39076	1
chr2	62936	63435	1
chr2	93374	93873	1
chr2	169918	170417	1
chr2	177513	178012	1
chr2	237464	237963	1
chr2	237984	238483	0
chr2	254639	255138	1
chr2	325944	326443	1
chr2	380702	381201	0
chr2	407652	408151	1
chr2	417729	418228	1
chr2	458288	458787	0
chr2	486613	487112	1
chr2	523094	523593	0
chr2	591237	591736	1
chr2	599681	600180	0
chr2	622494	622993	1
chr2	631817	632316	1
chr2	664596	665095	0
chr2	704125	704624	1
chr2	720596	721095	1
chr2	741352	741851	1
chr2	773883	774382	1
chr2	791967	792466	1
chr3	929	1428	0
chr3	3789	4288	0
chr3	4633	5132	0
chr3	7324	7823	0
chr3	7989	8488	0
chr3	8595	9094	0
chr3	9153	9652	0
chr3	10943	11442	1
chr3	12936	13435	0
chr3	13769	14268	0
chr3	14369	14868	1
chr3	14744	15243	1
chr3	30183	30682	1
chr3	37702	38201	0
chr3	41579	42078	0
chr3	50266	50765	0
chr3	74372	74871	1
chr3	78512	79011	0
chr3	120420	120919	0
chr3	131914	132413	1
chr3	194189	194688	1
chr3	197122	197621	1
chr3	224719	225218	1
chr3	272798	273297	1
chr3	292488	292987	1
chr4	786	1285	0
chr4	3068	3567	0
chr4	4391	4890	0
chr4	5063	5562	0
chr4	8492	8991	0
chr4	11576	12075	0
chr4	14312	14811	0
chr4	15368	15867	1
chr4	15958	16457	0
chr4	16021	16520	0
chr4	18312	18811	0
chr4	21390	21889	0
chr4	22041	22540	0
chr4	25603	26102	0
chr4	26343	26842	0
chr4	27066	27565	0
chr4	28957	29456	0
chr4	31850	32349	0
chr4	36550	37049	0
chr4	38250	38749	0
chr4	39233	39732	0
chr4	40239	40738	0
chr4	42201	42700	0
chr4	43555	44054	0
chr4	46051	46550	1
chr4	50282	50781	0
chr4	54045	54544	0
chr4	56709	57208	0
chr4	123473	123972	1
chr4	137353	137852	1
chr4	157737	158236	1
chr4	212322	212821	1
chr4	232121	232620	1
chr4	235710	236209	1
chr4	253591	254090	1
chr4	316683	317182	1
chr4	326514	327013	0
chr4	329341	329840	1
chr4	346891	347390	0
chr4	356629	357128	0
chr4	357224	357723	0
chr4	407982	408481	1
chr4	412872	413371	0
chr4	434958	435457	1
chr4	462286	462785	1
chr4	482053	482552	0
chr4	483669	484168	1
chr4	505174	505673	1
chr4	554973	555472	1
chr4	561338	561837	0
chr4	567401	567900	1
chr4	639744	640243	1
chr4	690150	690649	0
chr4	702845	703344	1
chr4	748222	748721	1
chr4	753002	753501	1
chr4	806042	806541	1
chr4	913724	914223	1
chr4	919283	919782	0
chr4	921545	922044	1
chr4	937645	938144	0
chr4	1016585	1017084	1
chr4	1057669	1058168	1
chr4	1070279	1070778	0
chr4	1080956	1081455	0
chr4	1109889	1110388	1
chr4	1130659	1131158	1
chr4	1159230	1159729	1
chr4	1165836	1166335	1
chr4	1240616	1241115	1
chr4	1276169	1276668	1
chr4	1302381	1302880	1
chr4	1348865	1349364	0
chr4	1353297	1353796	1
chr4	1385148	1385647	1
chr4	1404081	1404580	1
chr4	1461731	1462230	1
chr4	1486686	1487185	1
chr5	6269	6768	0
chr5	7784	8283	0
chr5	10076	10575	0
chr5	10988	11487	0
chr5	11705	12204	1
chr5	14524	15023	0
chr5	15908	16407	0
chr5	19196	19695	0
chr5	21234	21733	0
chr5	22798	23297	0
chr5	23402	23901	0
chr5	24778	25277	0
chr5	59238	59737	1
chr5	93793	94292	1
chr5	138832	139331	0
chr5	145432	145931	1
chr5	173489	173988	1
chr5	192458	192957	1
chr5	212272	212771	1
chr5	220921	221420	0
chr5	259652	260151	0
chr5	268724	269223	0
chr5	276036	276535	1
chr5	278042	278541	1
chr5	287337	287836	1
chr5	301563	302062	1
chr5	305618	306117	0
chr5	321434	321933	0
chr5	353411	353910	1
chr5	406620	407119	1
chr5	407601	408100	0
chr5	434175	434674	0
chr5	438867	439366	1
chr5	442377	442876	1
chr5	449735	450234	0
chr5	520711	521210	1
chr5	549543	550042	1
chr6	5277	5776	0
chr6	7114	7613	0
chr6	7194	7693	0
chr6	8526	9025	0
chr6	10655	11154	0
chr6	14269	14768	0
chr6	17682	18181	0
chr6	68487	68986	1
chr6	104320	104819	1
chr6	118454	118953	1
chr6	127603	128102	1
chr6	135585	136084	1
chr6	164891	165390	0
chr6	167552	168051	1
chr6	199107	199606	1
chr6	216224	216723	1
chr6	253308	253807	1
chr6	256090	256589	1
chr7	303	802	0
chr7	1961	2460	0
chr7	2476	2975	0
chr7	6415	6914	0
chr7	7462	7961	0
chr7	9313	9812	0
chr7	14257	14756	0
chr7	16544	17043	0
chr7	17626	18125	1
chr7	18280	18779	0
chr7	19844	20343	0
chr7	20406	20905	0
chr7	22072	22571	0
chr7	25442	25941	0
chr7	64222	64721	1
chr7	111835	112334	1
chr7	112402	112901	0
chr7	117466	117965	1
chr7	145220	145719	0
chr7	149318	149817	0
chr7	163153	163652	1
chr7	170262	170761	0
chr7	187225	187724	1
chr7	196479	196978	0
chr7	203875	204374	1
chr7	231509	232008	1
chr7	240948	241447	1
chr7	247992	248491	0
chr7	273946	274445	0
chr7	285755	286254	1
chr7	352680	353179	1
chr7	361603	362102	0
chr7	388609	389108	1
chr7	420932	421431	1
chr7	484766	485265	1
chr7	544892	545391	0
chr7	568312	568811	1
chr7	574585	575084	1
chr7	607176	607675	1
chr7	653594	654093	1
chr7	659671	660170	1
chr7	698361	698860	0
chr7	715109	715608	1
chr7	728003	728502	0
chr7	777774	778273	1
chr7	888293	888792	1
chr7	929133	929632	0
chr7	944961	945460	0
chr7	977651	978150	1
chr7	990773	991272	0
chr7	999350	999849	1
chr7	1002110	1002609	1
chr7	1063247	1063746	1
chr8	5211	5710	0
chr8	7360	7859	1
chr8	7897	8396	0
chr8	10710	11209	0
chr8	11594	12093	0
chr8	13119	13618	0
chr8	15422	15921	0
chr8	15929	16428	0
chr8	16633	17132	0
chr8	17218	17717	0
chr8	22846	23345	0
chr8	32549	33048	0
chr8	32747	33246	0
chr8	34735	35234	0
chr8	45582	46081	1
chr8	64009	64508	1
chr8	94701	95200	1
chr8	111283	111782	1
chr8	133140	133639	1
chr8	168323	168822	1
chr8	245498	245997	1
chr8	282540	283039	0
chr8	359441	359940	1
chr8	391984	392483	1
chr8	406010	406509	1
chr8	447524	448023	1
chr8	474305	474804	1
chr8	501626	502125	1
chr8	535393	535892	1
chr8	555958	556457	1
chr9	5540	6039	0
chr9	7721	8220	0
chr9	8436	8935	0
chr9	8985	9484	0
chr9	14265	14764	0
chr9	16128	16627	0
chr9	19059	19558	0
chr9	22588	23087	0
chr9	26531	27030	0
chr9	27764	28263	0
chr9	27822	28321	0
chr9	33332	33831	1
chr9	73778	74277	1
chr9	80058	80557	1
chr9	105737	106236	1
chr9	111073	111572	0
chr9	136053	136552	1
chr9	162923	163422	1
chr9	174945	175444	1
chr9	214605	215104	1
chr9	245516	246015	1
chr9	247346	247845	1
chr9	310583	311082	1
chr9	341748	342247	1
chr9	357146	357645	1
chr9	379823	380322	0
chr9	393575	394074	0
chr9	411574	412073	1
chr9	432496	432995	1
chr10	5814	6313	0
chr10	7444	7943	1
chr10	7962	8461	0
chr10	8532	9031	0
chr10	14343	14842	0
chr10	16123	16622	0
chr10	19025	19524	0
chr10	23661	24160	1
chr10	66053	66552	0
chr10	67467	67966	1
chr10	99300	99799	1
chr10	109458	109957	0
chr10	161412	161911	1
chr10	228244	228743	1
chr10	240444	240943	0
chr10	241539	242038	0
chr10	298469	298968	1
chr10	337293	337792	0
chr10	374470	374969	1
chr10	393638	394137	0
chr10	442190	442689	1
chr10	445030	445529	0
chr10	683325	683824	1
chr11	641	1140	0
chr11	1261	1760	0
chr11	3189	3688	0
chr11	4503	5002	0
chr11	15420	15919	0
chr11	15963	16462	0
chr11	42095	42594	1
chr11	55474	55973	1
chr11	98190	98689	1
chr11	145420	145919	1
chr11	152848	153347	1
chr11	167457	167956	0
chr11	195972	196471	1
chr11	302130	302629	1
chr11	329738	330237	0
chr11	364944	365443	0
chr11	444560	445059	1
chr11	448075	448574	0
chr11	514473	514972	0
chr11	517004	517503	0
chr11	530066	530565	1
chr11	581253	581752	1
chr11	642303	642802	1
chr12	75	574	0
chr12	5415	5914	0
chr12	11607	12106	0
chr12	12698	13197	0
chr12	14360	14859	0
chr12	23112	23611	0
chr12	24159	24658	0
chr12	30062	30561	0
chr12	31013	31512	0
chr12	35051	35550	0
chr12	36340	36839	0
chr12	40017	40516	0
chr12	40715	41214	0
chr12	41614	42113	0
chr12	46645	47144	0
chr12	47218	47717	0
chr12	51759	52258	1
chr12	76708	77207	1
chr12	91289	91788	1
chr12	93162	93661	1
chr12	156447	156946	1
chr12	231081	231580	1
chr12	243492	243991	1
chr12	289182	289681	1
chr12	343555	344054	1
chr12	372939	373438	1
chr12	412582	413081	1
chr12	450454	450953	1
chr12	458798	459297	1
chr12	512642	513141	1
chr12	602888	603387	1
chr12	622642	623141	1
chr12	642989	643488	0
chr12	644932	645431	1
chr12	659804	660303	1
chr12	687244	687743	1
chr12	744837	745336	1
chr12	793961	794460	1
chr12	821839	822338	1
chr12	888435	888934	1
chr12	928050	928549	1
chr12	947885	948384	1
chr12	992856	993355	0
chr12	1007053	1007552	1
chr12	1013752	1014251	1
chr12	1059481	1059980	1
chr13	164	663	0
chr13	6158	6657	0
chr13	8378	8877	0
chr13	13944	14443	0
chr13	15027	15526	0
chr13	18512	19011	0
chr13	21657	22156	0
chr13	23089	23588	0
chr13	26192	26691	0
chr13	26714	27213	0
chr13	27681	28180	0
chr13	29992	30491	0
chr13	31465	31964	1
chr13	33689	34188	0
chr13	39021	39520	0
chr13	39916	40415	1
chr13	41325	41824	0
chr13	41869	42368	0
chr13	43824	44323	0
chr13	44434	44933	0
chr13	46503	47002	0
chr13	49645	50144	1
chr13	54427	54926	0
chr13	73874	74373	1
chr13	86677	87176	0
chr13	94036	94535	1
chr13	137220	137719	1
chr13	146835	147334	0
chr13	158800	159299	1
chr13	183640	184139	1
chr13	261295	261794	0
chr13	262818	263317	1
chr13	277204	277703	0
chr13	286607	287106	1
chr13	370916	371415	1
chr13	432850	433349	1
chr13	465797	466296	0
chr13	468091	468590	1
chr13	535438	535937	1
chr13	554359	554858	1
chr13	586133	586632	0
chr13	611222	611721	1
chr13	634250	634749	1
chr13	649162	649661	1
chr13	688752	689251	1
chr13	737614	738113	0
chr13	758220	758719	1
chr13	772380	772879	1
chr13	804849	805348	1
chr13	815136	815635	1
chr13	865255	865754	1
chr13	878618	879117	1
chr13	897768	898267	1
chr14	110	609	0
chr14	6910	7409	0
chr14	9213	9712	0
chr14	10125	10624	0
chr14	14469	14968	0
chr14	15668	16167	0
chr14	19070	19569	0
chr14	19592	20091	0
chr14	23367	23866	0
chr14	26576	27075	0
chr14	28300	28799	1
chr14	32994	33493	0
chr14	33846	34345	0
chr14	36578	37077	0
chr14	38297	38796	0
chr14	61415	61914	1
chr14	64632	65131	0
chr14	89460	89959	1
chr14	126488	126987	1
chr14	169340	169839	1
chr14	195801	196300	1
chr14	250121	250620	1
chr14	279777	280276	1
chr14	321889	322388	1
chr14	352500	352999	1
chr14	427242	427741	0
chr14	449230	449729	1
chr14	479218	479717	0
chr14	482994	483493	0
chr14	498928	499427	1
chr14	545881	546380	1
chr14	546405	546904	0
chr14	560913	561412	1
chr14	609370	609869	1
chr14	627751	628250	0
chr14	635443	635942	1
chr14	691435	691934	1
chr14	713642	714141	1
chr14	738528	739027	1
chr14	764001	764500	1
chr15	784	1283	0
chr15	3962	4461	0
chr15	10212	10711	0
chr15	10799	11298	0
chr15	11456	11955	0
chr15	13040	13539	0
chr15	13710	14209	0
chr15	15878	16377	0
chr15	17444	17943	0
chr15	24681	25180	0
chr15	26756	27255	0
chr15	28537	29036	0
chr15	32203	32702	0
chr15	35529	36028	1
chr15	38604	39103	0
chr15	40997	41496	0
chr15	72633	73132	1
chr15	85179	85678	1
chr15	113648	114147	1
chr15	154968	155467	1
chr15	166909	167408	1
chr15	233562	234061	0
chr15	277482	277981	1
chr15	308968	309467	1
chr15	337119	337618	1
chr15	436597	437096	1
chr15	479248	479747	0
chr15	489631	490130	1
chr15	497113	497612	1
chr15	520541	521040	1
chr15	526969	527468	0
chr15	544189	544688	0
chr15	600831	601330	1
chr15	609071	609570	0
chr15	656432	656931	1
chr15	681112	681611	1
chr15	715289	715788	0
chr15	729732	730231	1
chr15	766442	766941	1
chr15	783090	783589	1
chr15	843265	843764	0
chr15	854735	855234	1
chr15	896250	896749	0
chr15	908149	908648	1
chr15	931296	931795	0
chr15	981332	981831	1
chr15	1004232	1004731	0
chr15	1034420	1034919	0
chr15	1053419	1053918	1
chr16	6836	7335	0
chr16	7523	8022	0
chr16	8294	8793	0
chr16	9421	9920	0
chr16	12445	12944	0
chr16	13524	14023	0
chr16	14220	14719	0
chr16	16767	17266	0
chr16	23164	23663	0
chr16	23348	23847	0
chr16	35982	36481	0
chr16	36490	36989	0
chr16	38907	39406	0
chr16	42721	43220	1
chr16	73009	73508	1
chr16	96446	96945	0
chr16	116351	116850	1
chr16	137906	138405	0
chr16	167961	168460	0
chr16	289257	289756	1
chr16	329023	329522	0
chr16	331593	332092	1
chr16	341504	342003	0
chr16	369996	370495	0
chr16	384293	384792	1
chr16	418020	418519	1
chr16	456466	456965	1
chr16	458588	459087	0
chr16	481043	481542	0
chr16	511460	511959	1
chr16	563582	564081	1
chr16	564913	565412	1
chr16	583995	584494	1
chr16	633839	634338	1
chr16	684160	684659	1
chr16	695396	695895	1
chr16	718376	718875	0
chr16	749008	749507	1
chr16	776744	777243	1
chr16	801920	802419	0
chr16	815674	816173	0
chr16	818960	819459	1
chr16	842595	843094	1
chr16	880682	881181	1
chr16	932894	933393	1
