# Supplementary material for: Interpretable prediction of DNA replication origins in S. cerevisiae using DNABERT and DNABERT-2
Source: BMC Bioinformatics. 2026 Jul 22;27:157. doi: 10.1186/s12859-026-06562-5 (PMC13393499; doi:10.1186/s12859-026-06562-5)
Supplement: Supplementary file 4 — (CSV 5 kb) [file 12859_2026_6562_MOESM4_ESM.csv]

chr	seq	label	start	end
1	ATATTTTAATGTTAAGATGAAATTTAAGTGAGCTGGTAATATCAAGTGAGGCATAATTTGTTATATGTAGCTGAACTTCAACTTTAAATAGAAAAATTACAACTAACAAGCACCGGATTGTTTCAGAATTCAAAGTGTAGAAGCTATTATTCTTGCAAAATAAAACGCTTTCAAAGTTTTCTTCTATAAACATACTTGTGGCAGCTTGTTTTTTTTGTTTTATTTTTAAGTTTTGTTGGGTCTCTGAGAACTTTCAAAAAAAGAAAAAGTAAAGTATGATAAAACGGAGCACTTGCCAAAGTAATTAACGCCCATTAAAAAGAAGGCATAGGAGGCATATACATATATATATATATATATATATATGGCTGCTGACAGATATTCTGCACTTAAAAACTA…	1	30781	31280
1	TAGGGGCGATATAACATCAATTGAGTCCGTAGACATACTCACTCTAGTATTGATAAATAAGCAAATAAACTGTCAGAATGTCGGCCCTTTAGTAACAGGCTTATTATGTTATTATACTGTTATTTAATCACTTGTTGACTTCTCGTTTTATTGTTTAAAATCGACTGTGTAGGGAGTATAAATTTGGACACTATGACCGATAATTGTTAGAAGTTAGATAAAATATGATAAGCAACCGGGTATGAGGCAATTTTCAATAGCTGTCGCGGGTGCTAAACCATAGTAGGTGTATTACAGAATTGTTAACATATTATACTAAATCAGTATATGCAATGACAATATGTTCATGTTAAAAATTCATCCAGATTAGTTACATGTATTATATGAGATAACAGTAAT…	0	30781	31280
1	AAGTGAGAAGAAAAAAAAAGGAAAAAAAGGAATTGTCCTAATGAGCGGTGTGGCCGACTTGCCATAATATCAGTTAGGGCTACTATCAATGTTTTATCTACGTTGGAGTAAGATCGTTTATCACTTCCATATTTGGACCAAATGAAAAGTTCAATCGGCCAAGTATTTCATGGATGGAATGACGTTTGGTAAGGAAGTGCTTTTTCTTTTTCCACATATTTTCCCTTTCTCTCGGGGAAATTTTGTTTCTAAACATAAAAAATAAAGCAACAGCAAAAAAGAGGGTCTGTCCAGCGAATAAGAAGAAAACCTCCTTTTCGGCTTTTGAAGATAGGTTGCAGTTGTCTGCGGGCACAAAATGGGCAATTTTTTTAATACTTTTTACGTATGAGACAAGAT…	1	70170	70669
1	AGAATCAATGATTAGAAATTCTCACAAATAGCATGTTAGGATCAATTGAACCAGTGGGCCCGGTGCTAATATAATGCACAGGGGTTCGAGCTTTTGTAGCGAATAACGCTTTAATCTTCTGCACACATACAGAGTATAAGTGTTGATACTAAAATGTATTGGTAAACGCTGAATAACAAACACAATAGTTTGTCGTTCGCTACATACACAATACAGAGGTCAAAGTTCAGGAGGCTGGTTATGTCTACTTAATAATAGTAGGAAAACTGGCTACCGTCTAAAGAAAGAATAATCTAGGGTCCTTTAGTTCAGTGCATTGGCTGTCGGACAAACATAAAGTATATTGCACGTGTCTAAAATGTTACAATATTTTATAAAGTTGTGTGTCTTATAGTAGTT…	0	70170	70669
1	ACATAAATAACGACAAATGGTTGGTTATTTGAAGGATTAATGATCATTCTAGGACATTAGTAATTGGAAAAGAAAATGCAAAAAAATATCCAGTAGAAACAATGCTTGGTATGTCGTTCTTCTTACTTTCTTCAGTAATGAGTTGGTAGTTTTCTCTATTTAAATATGAATAAATCAATATGTACTTTCTTTCTTTAATCAAAATGTTAATATGATAAAAATACAGCATCCAAAGCAGTTAATCAAGACTTAAATATAAAAAATTTACATATTTAGAAAACAAAGATAGGGTAAATATTGAAATTACATAGTAAACCATACCTTAAAAGCAGAAATACTGATACCACATGAACTATTGATCAATACTACTGCTATTCTCTTCCTAATGCAAAGAGCTTA…	1	124264	124763
1	TATGACAAATTAATAATCAAAACCTATAACGATACATATGAGTCATGGTTAAGCAGTAACAAGAGTAATATAAATTTTAGAATATTCATATAATTAAACTTTTAAAACCAAATGAAAAATTACACTATTTAACGTATTCGAATCTGAAAATACGACGTAAGATTTTGATGAATACGAAGGCTAATCAAAGAAGTCCGCATGTATTATTATAATCTCAAAAACTGGCTTTACTTTGAAGGTTAACTGCGAGTACGCATAACAAGTACCCAAAAATTTAATGTAATCCCAGCTTTAATCAGCTAAATCATCCATTTACTTAATATATCTATTAAATGAGCGTATCAAAGAGTGGAGAGAAAGATATGGTGACCTGCATAAAATTTTTAAATAGATTTAAAA…	0	124264	124763
1	ATGCATTCAGCGGGAAAGTAGTTGTTTATCACTAGACATATAATTATGTTTATTTATATTTAGTGGGAGCAAAACAGTTTATTGAATGTTTACCAGAACCGAAAAAAAAGCTCTTCTAAACTGTTGACATCCAGTTCATTTACTTCCACGTGTAGATGTGAAGGAACAAATATTTTAGCATCGTTCATACAAGTAATTATGCTATATTATCGATCCTCGGATTTCAGCTTCCGTTATATCGGATGATTGTTACTCGACCTTTATGTCGTCTTTTTACATCATATATGATAATATGCTAGCAGTTTTAATACAAATTGATCGAAGATAGTTGGTTCTGAGAAATGGGTGAATGTTGAGATAATTGTTGGGATTCCATTGTTGATAAAGGCTATAATATTA…	1	159903	160402
1	TTCTAGAAAGATAGCAACGGGATCATTTCCATTTTACAGACTAGTCTAATAATTTTTAGGTATATACTCAAAACACCACTTTTTATGAATTGCTTGGGTTTAACGGCAAATTAGAATTTATATCGTATAAAGTATTTATTTTATTTTATTTAAAGCAGTGTAAAGCATATTGTTACGTTTGGGTCAGTAGACATCAACGGGTGCGTTTACGAAGTATTCACAGGGTGATGTATATTTATCCGTACAATATTAAATTATTAACGTCTCTTACTGCAGGACATGGCTGTTTTATTACAATCATGGTCGAAATTGCTGTATCGCGCTTAATTAGAATAGTTATGAACTATTATAACCACTTGTGTCACTAGAATTATGTGGTTTAATTTTGTGCACAATAGA…	0	159903	160402
1	AACGATATTCGATAATGCGCCAAGCCTTTATAAGGAACTCAAAATAACCCATATGGACAGTTTCAGAAGGCCAAATAACGATCAAGGACATTCACTCATGTTTTTCAAAGGCGAAGAGTGTAAAATTTTCTTCTATATAGTTCGAATATTTTATCTTATAAATTTCAGTCGTCATTTTCCACATTCGAACTCAAATAATGATAAAGAACGCTGCAGTAATGGCTTAAAAAAACATACTTTATAACCCATTATCTCTTACGTGTAATTTAAAATTGTTTATAGTACTATTTGGTTATGCTTGTATGCCTCTATTATTTACTTGATCTTTTTATGTTTTCTTATGATTGAATTATTTATATTCTAAATTCCTCACGAATTTATACTGAAGATTTCCTTCCA…	1	175911	176410
1	TCTGATGTACTGCAAAAAAATTTAACAAGAACACTCAGAACTAAGCGGTTAACGCGGCTAGGATACTGTCGGTATATTGAATAAAATATAACTCCTTTCATAGTTTTGAATCACTTCGTACTTAAGATTATTAATTTACTATCTTTAGAGACAGAGATTTCAATAATTATTATTCATATCCAGCTTATCTCATATATATTATTGTTCCCAAACGTGAATATAAGAATTACACACGATATTCGTGTGGGACAATTGTATAAAAACCGAACTTTTATGATCTTAATAAAGAAGCTGTTCCGAAATCTATCAATATAAGCCTTTTAACGAGGATCGATCAATTAATATCTATATTATCTATCTACAAGCACCACATCATTATGTATCTATACTCAGGCTGCA…	0	175911	176410
2	TGGTGATTTGAATGTAATTTGAACGTTTAAAAAATTCCAAGGGAATATTACTGTTTCGGGAATATAACGTTTGATATCGCTAGCGCACCCAGATGAGAAATCCGCATGGATGGGTTGTTAGTATTTCTATTGTGAAACCGCTTTGTTCTGGAGGGCGAGAAAAAGTTACGGTCACTCTATCTTTTTTATAATTTGGTCTAACAAACTTGATATCAGAACCACGTAGAAGAAAAAGAGACTAATAGTAAAAATATCAAGAAAGTTGACCAATTTTTGTTATATATGTCCGTAAAAGTTATGACTTGGCACTGGTCTTGGTTTACTCATCAATCAGCTAGGATCAGCGCTGAGTGACTGCTTGCGGCTGGGCGGCTAAGAAATGGGAATATGTACAGTACA…	1	28813	29312
2	GTTGTGTATAGGAATCTTCAATGTTATGAACAATCTACCCCGGGTTCTGTTCGTAAATAAATCACTTAATGGCTGTATAGCAAGATGAGGGGATTGATGATAACATTCTTGAAGGCACGTATGATATAACCATGCTTTTGTTAGGTATAGAATTATTTAGCATCGCTCATGGACTTTCGATATAGTGTAGTCAGTCCCTGCCTAACCCATCATCTACGTGAAAGGTTTAGGTAAAGCGCGGGGTAGAGTATGTGGCTTGGTAATAAGAGAGAAGACAATCTACTGTTATATCTAGTCTATTGATACCACCTCTTATACGGTTTATCACTATGGTATTTATACGTCTCTACTAACGTAACGGCTCAGTGTAATTCACAATTTTTGAGGGCAGTGTCGCGA…	0	28813	29312
2	CTAAAATCCAATCACAATGAGCTTTTGACCGAAATTAGAGAAAAGGGTGAATTGTCTAAAGAATTGTTGGCATCTCTAAAGAGTGCTACTGAATCATTTGTTGCCACTTTTTAATGTGAACTAAAAAAATAAAAATGAATATAAGGTACGTCTCAAAAAGAAATGTAAATATAGAAATTTTAAAAAAAAAAACGAAAAAAAACATAACTAAATTTAAAGTGCAGCCAAACAATAACCCTGAAAAATCTAAATATCTTAGAATTTTTTTATTTTGATTATTATATATTATTATTATTCTTATGGTAAATAATGCCCCTACTTTTCTTCTAAGGAAATGAGTTACTACAAAAATAAGGAAATATCGCCTGCAAGCGGTTTTTATTTTGGAGTTGTTTTTTT…	1	38577	39076
2	CTTTCTGTTTCTTATGGATGAATAGGTTTAATCCCATCAGAGTATTTTGTAAGGAATGTCGTCAAACTAATTATACAAATAAGATGAAGCGTTCAATTTTAATCATGATTACCAGTCCTTTCTTAGCGAAACTTTCAGAATTTGGAGAACTTAAATGGTTTCGGCTCGATTAACCTGAGCCACATTGGAACGATAATATCTTAGCCAATAAAAGAATAAATCATATAAACAAAACCCCGTAAATTTCAGAATTGCCTAAACGTTATTTTATATTTTATTAAAGGCTATACCAATAAACTGATGGTTAATTACTGGATAATATCATAAATAGACAGATATTCTTCACTGTAACCATTGGAAGAATATTTATATAATTTTGGCTTAAACGATTCTCATTAA…	0	38577	39076
2	ATTTGGGCAAGAAATGAAAAAGAAAAGTTACCAACTCTTCTCCCTTCTACGAGCGGTGAATACATGGGAGCCGAGCCGCATGAAGATGAAAGTAATATTAAAATTAAAGTCTCTATCGAAGCAGTGACTCTCTCCCTATCAGCCGGTAAATTTTTTTAACGAAGTGGAGCTAAATTATCAGAAAACGTAGAGCTGGTATGCTGGTAGATCTAAACGAAGTCCAGTTTACATCAAGATGATATCGTGCAATATTTACTACGGCATGACTTAACAGTACAGTCATGATTTAGGAATTTGAGTGTTCTCCGGGGTTTTGCAGATAAAAATTTGTTTTCTTCTCTGCCATTCCTGGAGATTTTGAAAAGAGTTGGTAATGTGTTTCAAAAGAAAAAAATACAT…	1	62936	63435
2	ATAGAACTAACAAGATGGGATATTAATCCCACTACAAGAACAAAGTAATATGTATTCTTATAGAAATAGTTGGGAAAGGTCAGAGTCTCTCTTAGGGACATAATTCGAGAAATTATCAGGATGACGAATGCGAGTTGCTCTGAATATTTATGGCGCCTGCAGTGGATCAACGGATACATAGACAATTAGTAATTTACATTAGATTATAAGCCGAAACCGACGACATCTTCGCACTGACCGTGACAAAACCAAACATTCAGAGGAATTAAATAAGAGTTACATTTATTAACGGAGTAAAGATAGTATCAGTGGTTTGGTACATTCTATTTACATGAACATACAGTACCAATGAAGCTCTCGAATTAACTATATTTTCTCTTTTCTCAACGGATTGCAAGT…	0	62936	63435
2	TTCACCCATGCTCCAGTATAGGACAATTTTTTATTCTTAGATTCCTGATTGCTTGCATGCCTAAATACTTCATAATTGTATTAGTTTAAAAGAAAACCTTTTACTGAGACAAAACTATAAATTTAAGAAAAAGGTTCCGGAGCCGGTTTAAAAAAAGAAGATTAAAGATATTATATTTATGTAAGAATTAAATTAATACTGTCAGAGAAAAAATAGTTTTAAAGGAGACGGTGAACCTTTACCTTCCTTGATATGCAAATATTTTTCAGCTTTTCCTAAAACTAAACATTCTCGACTTTTTTTTAGAAGACTTTATGGGTGTGTTAGAAACAAAGCTGTCGTCTATAGCAGTATCCAAATCGTCTGCTATAGGCAGCTCTTCCTTTTTCTTTTGACCAC…	1	93374	93873
2	TATCAAGTACATGGTAAATCGAATTCATTGCCAGTATATTTAACTAATCTTATTGTTCTCCCAAATAATACATGAATTCTTTATTTATACTTTCGTTTATGAGCAGGAAATTGGCACACTTAAACCTTACATTTTTACTTTGATCCTTACACCGAGGCATATAGGATAGAGAAACTTATTACATGTGCATCGATTACATTTCAGTACATAAAGATGTTTTAATTTCTTACATTTAACCCTTTGACTCGATTTGGTTCTTCATGTAAACATAACTATTTGCATGAACCATGGTTTGTTAAACCATTAATAGCGACGTTAAAATCTGTAAGTATCCTAATAATTCTGTAACCCCATGCGTATTTTTTTCATGAATTGCTAGTGGGCTCCGTAGACGGTTAT…	0	93374	93873
2	TAATACACTACCAGTTTATGATAGCTTATCTACATCCTTTTACTGCAAAATTATTCTGGATTTGCAAAATTATTCTGGATTTGCAAAAGTTCGGCTTCACTATCAAAGCGAAAGGTGACCTTTTTATCGTACCTTTAAGAAAGATAGGCATAAACAATACTGTGTGGCAGGAAAAGATTTGATGAAGACCAAAAACAGCATCGAAGTGCTTTGCTACGATTTCTTTTTTTACTCTCCGGTTATTTTGAGCTATCTTGTCATTATATCTTTAAATTTATATATTTCTTTGCCCAGCTTTTAAGCGTTCACTGGAATTGCCCATATGTTCACTAAATATAAAACTGATTATTCTCTCCTCTATATTGTCATCTCGGCAGAAAAGCTACTTTTAAATAAGTT…	1	169918	170417
2	TGTTGGTTATTTCACTGCCTTAATTTATCTAAACTGAAATACTTACCTCTAATATTAAAGGTGTTCTGAGTTGGTTCATACATTAGAACCATTTTGTGCTATTGATATTATCAAGGATGATAGATAGTAATGCTTTACTTCACAGCAATTGATAATAGCCTAATCTCGAACTTTGACATTTCCATGAGAGTGCTCTTATCTTAAAAATATACTAGATCTCTAATTTGCCGGAATATCAGCTTATGTTGGTATCTTTATAGTTAGACCGAAAATCCAATCCATTAGCCCACTATAGACGCTTTTTAAGCTCGGGATTTTACTATATTATCCGAGGTAGAACACCATACTACTAATGACAGTAGGTAGAAATTTATTGAGTTGCCCGGATGAATTGTAACG…	0	169918	170417
2	CTATTATCAGACATCACTTATATTGTAGTTGTGTTATACTTCTTAGAAAAGAGGCAAAGAGGTGTGTGGAGTATTATTAAGTAAACTGTACCAAAATGTGTAGATTATAGGATATTCACCATTTACTTTCTGGTTTCGTTTCTCGAAATTTTTCGTTGTCCTATTTTCTTCGGTAAGTAATTAGATTTCCTAAAAAAGGCATATGATAAATAATATTACACGCGATTCCGCCATCTTGGGTTTCCCACATACATACTTCACGAAGAAAAGAAAGAATTTAGTATTGTGTAATAAAATTGATGTTTATGTTTAAATATTTACAGAATGTTTAAACAGGTATTTAATCCATTTAGATGAAAAGTTAGTCCTTTTCCTTTTTAGCATCCAAAATCTCAAATT…	1	177513	178012
2	TTTAAGGGTAGTTTATTAAACGTACCTATCTGAGTAGGACCAATTTAAAAACTTCAAATTTAAGTCGATGTCACCAATTATTTAAAAATACAATGTCGTTTTTATAATTAATGCTAACTGTTATTTATTACGTTAGTCTCATCACTGATTGTAGTTTGATCAAGAATCAAATAAGTGTTCCTTTAAATCCACAGCTCTGCCCTTCACAGAAAAAGCCTGTCGCGTTAGCTCATTTATTAGTTACAAATTAAGGGTCCGTTGCAAAAAAGGTAGTAATAGTGTTTACATTTACGTAAAATGCGTCTATACTTCACCATACATTGGTTTCTTCATCCTATATCACAAGAAACAAGTGTTTTGGTGTACAATAACAAGGGTTTGAAATGTTAGACCATTGAC…	0	177513	178012
2	CCTAATATCATCTTCTTACACCGCACGTGATAATAAACTAGTAACACGAATACAACTAAACAGATGATATTATAGACTTTCATTCCAACACATCTGTTGACTAGTAAGATGGATATTAGTCAATAGATGATGTTTCTTATTCCAAACTATCATGGGTTTGTAAGAAAATTTATTTTGAGGGGAATTGATTACATTTCCTTTTTTTTTCAATGTACTTTGAAGTTTTTTCTTGTTTAACAATAAGCTTGCCTAATCATTAAATTAGTGCATAAAAAAAAAGGTAAGCCGAGATTAAATAAGTAAACAAAGACATACTAAAAAAAATCATTCTGGTACATACAGCATTCTAGTTAATGTTAGATTAGCAGTGGAACATTCCATATTTAATCTTGTATCATT…	1	198160	198659
2	GCCATCATATACTATGTACGGCGAGACGTTAATTCCTACTTCCTAGTTTATGAGAAATAACCTTTTTCATTATACCACAATCTAGACAAAGAAGGATAAATTAATTATAAAGAATACCGAACGAATCTAAATTTGATACCCGAAATTCACAGGTCATATAATTTGTAAGTGACACCAAATTAATATTTTTAATGGGTGTTAATTGCTGGGGCAGTATGTTATTGGTTCAAACTCACCAGACACACATGGATAAGTGATTATACTTATAGATTCTTGCGGCTGATCAACATTATTATGTTGATAAGTAATTTTACCGAATAATAACAATCATAATCTTCTAAATTAATAGAATTATTTATACGAATAACCATAGCTTATAAAATGGGGGAATAAAATCAT…	0	198160	198659
2	GCATTTTCTAAACTTGTAGTTTATGTGCTTTATAGTTAATGATCACGACGGCAATGACAAAAACTGAATATCTTGATCTCTCCTTTTGACGATGTCAGTGAATCCCGGTTAATGATATTCTGTTTTTCACGGGGTGGAAAAGAGGGGAGCTTGAATCATACTAAAAAAGGAATGTCAAAGAGCTATATAATTCGAATAAAAAGTAAAAGAAACGAAAGGTTTTATTAAAGGGTTTGGAGCTGTTTTCGGACTGAAAGCCAGTAACAAGCTTGTGTAGGAGTTTGTCTGAAAACCATCTTCATTTCAAATAAGAGAGCGAGTAATTTTTAAATAATTTCTTTTCTGAACTACTTAAATCGCTATGTACCTTGCGAAAATTATTCTTTAATAGTTTAACTA…	1	237464	237963
2	TCCAAATATGTAAAAATTATCGAAGCTCTTATCTTCACGTGAAAGATCAAAGATTCCGAAAGGTAATAATGTCTTATAAAAAAACATGTCATGACGTATTTGGAGTCAGTGAATCACTTGAATTAACTATTTTGATCCAGCAATCTTCGAATGACGTTTGCATCTAAGTGAAAAGTAATTTAAATCTACGCGATGTTAGTTAGAATACGAAATTTGTGACGAGTTTTACTGGCGTAATAATGATTTATAATGAATGCCATTAAATAAAAGATTAATCAATACTTTTCCTAGAGATCGACGGACCATACAAATTACATTTGAACGAAGAGGATGGGTATCTTGAAACTAATAATGTAATGTCCGATGGATGGATCTAGGAGTTTTCTAGGTCACATATTC…	0	237464	237963
2	CCTTTCCGCGCATATACGCGGTAGCGTGTGTCAGCATCAGAGGTTTAGCATAATATATTGCAGAAAATGTGCTAGTAATATTGTTCTCTCTGTTGTCAATGGGCTTACAATTGCCGGCCATCAGTATATGGAGTATCAATGTTCCTTTTGATCGCCAACAAATACTACCTTTTATCCTGCTCTTCCTGCTCTCAGATATTAATGCCGAATTGTTTCATCTTGTCTGTGTAGAAGACCACACACGAAAATCCTGTGATTTTTCATTTTACTTATCATTAATCGAATGTATATCTATTTAATCTGCTTTTCTTGTCTAATAAATATATATGTAAAGTACGCTTTTTGTTGAAATTTTTTAAACCTTTGTTTATTTTTTTTTCTTCATTCCGTAACTCTTCT…	1	254639	255138
2	CCATTTAAGGAGCACTTGATTAATTCTGTTTAATCTAATAATGTAACGTATATATCCTACCACTATTTTTTGTCCTCTTTGATATTTTTAACCCATTATTCGTTTAAATAGTGAAGTATAAGTATCTAAACGCCTTATAAAAAGGCAATACCTTTTGAATCGATATCCCCTGTTAGTGTAGCGCTAACCTTTTTGTTTACCGTTAGCTGTTATTCACAGGTCTTGATACTTTACTTCAATCTTCAACGGTTTATGCCAATTAAAGTTCCCTTACTATCCGACATCTTTTCATTGCATCAATTTAATACCTCCATAATTTTTAACCTGTAGTGGACTTTATCTATTTTATATTTTTTATCCTAAAGACACTTGGAGCAACCATGTTACTCTTCCAGCTTG…	0	254639	255138
2	GAGAGCGTATCTCTGAGAACCTGAAGGTTTTTTGTTCTATAGATTGGGGTGTGTAACGTTTTTACCGAACATTTCGTTTGATGATTTCCCAATTTCCTCAAACAATTCCTCAGCATACTCGTTAAAGCATAAGAGAGTTTTATGTTTACAGTAGTGTGGGAGAAAATAACGCCAGGTTAAAGCTCGTAAAAGGTAAACTATCGCACTATCGAAACTTTTGTTTCACAGGGAATGGAAGAAAGGGCCTTTATTTTTTACATTTTTTTAAGCCATAACGGATTTTAGTTACCGAGATTTTCAATCCTATAAGAATTACCTAAACTATTAAAAGCGGACCCATCTAAAACATAACGTTCGGCAAGTAGATGTATTGTTCCAAAAAGGCAATACATCCATACA…	1	325944	326443
2	ATCTAGTAAAAAATGGCCTTGATAGACAGACTCACACGAAACAATTTTGTTCTAATAATAGAGTTAGAACTCATTTTTTACGACGGCGACGCGATTTAAATCAGTTAACTTTAACGGTAGGGTTTATGTGAATGTCTCATACCGTCGTTAGAGAGAAAACGTTGCTTATGAATCTATATGCAATGGGATATTTTAGGGAAAATTGGAAGAGATTCTCTTTGGGTAGGTTATACCGAAATCCGTATTTCCAAAGTAGATCTATAGTTCAACATAATTTTTATGTGGAGTTCAACGTCCACTAGCAAGAACATTTGTATAATTTAAAACCTCATATGGTTAGTGGCCTCCTTAATAGGTGTCGTAATTTGGAACAAGATGCTAGCATGTGGCACTATAAAT…	0	325944	326443
2	GAATAGTGCAGTTACCCTTGTTCAGGAATGACACCTTGTGCATTCCAGTGAGAAAGGAATGTTGACTAAAACAGTAGCTGTGCTTTTTTTTTTCTTTTTTGCCTTTTTATTCTTAATGTTCAAGAAAACTTTCTTTCCATGGAATGTATGAGGACCCTTTATTTTGAGGAATGGGTTCGAATTTATCATGCAAATTGGCAAGAATTTACTAAGTGGACTATATTTAAAGAGTTGAATTTTACGGTGAAAGTAAATTAACGCTACTTCTGTTGTTTTGGAAAAGCCAAGTTCAAGTTTCTTTTCTTGATTATTTATTCTCGTAACGATTTCGCTTTTCCTCTCTATATATTTTCCTACTCCATTCTGTAAAGAGCTTCCAGAACAAAATATAAATAAATA…	1	407652	408151
2	CAAGTTTATGTTAAAGGCCGTATTTTCCGTCTTTTTAGTGTAGCGTCTAAAGAGAAAATCTTACTTTGGCCTTGGCGTTATTTTCTAATACCTACAATTTTTGCAACTCTAAGTGCTCAGATTAGATACACAAGAATCTAGGGATTTGGGTACCAATTTCTTATCCAAATGTGAACATTGCCTTGCTAAGAACTGGTTTTTGAAATTTGAAATATCTAACATACCTAATTATATTTATATAAGGACTCTTGTACATAGACTACTTATGAAAACAGTTGTTTAGTGCTGCTAATTGTAGATGGTCGGACTAAATTAACTCTTCTCAACATCATGTACCAGATTTGTTTTAGCATATGGTCATTCATATGAGCGGGAAGTTCAATAGTCTGTTCTTTGCGA…	0	407652	408151
2	CAAACTTAGGACCTTCTTATGACTATTTCCAACATTCTCATCGTCCTCTCAACGGGATAAAAGTTCAGTTCCTGTTAAAAAAGAATAATTCTTACTGAGAATGAAGTATTCAAAGAAATTTAATATTTTTGAAATATTTTTTGGGATTGCGCAAACATATGCCCTCTCAAAAGCAAGACAAAAATTTAGCAAACTTTATAACGATTACACCATTATTTTCTCATAATTTTCGCTAGACATTTCTACAGTACTTGTGGACGTTGGAAATGAAAGACATAGTATGAAAAAGATGATCAATTTTTCGCAATTGGTTGAGTAAATTTCAGGTCTTTTTTGGGGATATTTTTCAACTGAGAAATTCAAAACTGACAAGAATTAAAAATGAGAAAAGATTGCGAG…	1	417729	418228
2	GCTACTGATCGTTTATAAGAAAAGTTACATATATTAGCGGAATTAGAACGTCTCACCTGCACGGTTTCATCATTGAATACACTACATAGGTGTGATATCGATTAAGAATAAATGTTCGGGACATCGCCACTAGAAACGGTTATTATATAGTTCAGGATACTAATGTGTGATTTTTGATTATATGGGTCCGTTTACAATTCGACTATCTATCATAAAACTATAAAGATTAGAACTTTGCGCCGGATGTTCTAATTCGTTTGTAAAGGTTTGAAAGTTACAGAAAAATTGAAAAACTTAATACCTTTAACAACAACATCTCTATAATATCTATGAGTATTCTTGATACATTATCAAAGGCGTTATTGAATTAATCAATTTCACAATCTTTTTGGTATGGAT…	0	417729	418228
2	CTGCTATTAACGGTGGGGCCTGGTCCGCGCTAGAATCTGGAATTGATGAAAGTGTAGCAAGAGGCTCCTCCACTGGCATTTTCACGATTTGGAAGATATTTTCGCTCTTGAAAGCTATAGAGATTAATTATGTTTTTCCCTTGGTATACCTTTTCTGTGTTGTCTTTCAGTTCCTGTCTTTAGGATGTTATTTATCGATCTTTTTCAGAAAGACCAAAAGCGAAGAAGCGAAGAAGAGGACTTCTCTGTACTAAGACCAAATTATGTAAAAGGAAAACTAAACATGAATATGTGAATTTATTTCCAAAACACAGCAGAGCTTAAAGATGGGGTAAACTCATATTCATATTCATATACACGTATGTATATAAAAATTCATTTAAAAGGATTGCTTTGGTT…	1	486613	487112
2	ACATTGCGGAGTTTCAGCGCTGTTAAAACAAATCAGCATCTGGCTATTATATTTAATGTTATTGATTAGAATAAAGCATAATAACTTCAAAGAATCTATAATTTAGGTAGGTCAGTTTTATTATGTAAGGATTCTATTGTTCAGAGCGAGTGCGTTAAAATCATTCTTCCCATTCGATAAAGATGCTGATACATAGGTTGATTACGCACAAGAAATATATTAATATCGGTGAACACAAGGTGGGCACTACTTGGAAGATAAACTATAATACACCGAGAAAGTCGCTTAGTCTATCTTACTGTTTTTTGGGAGTAAAACGCGATCTGAAGCAGCTTTCACGCCTTATGCTCCTGTGAATTTGCTACTAATAAACTAAAGCACAATGATATCATTATTAGA…	0	486613	487112
2	TTTAACTGAGTTATTCCCCAAAAGAGCTGCTGGAACTGTTGCTGTTAGTAGTTTCTTTCGAAATGTGGGCGCTGCCATTAGTTCCGCTATCATTTTACAGCTCTGTAACGCAATGGGAATTGGATGGTGTTTTACAGGGCTCGGTCTCTGCAGTTCAATTTCATTGATTGGTATATTATATCTTCTCATTTTTCAAAGAAAATATACTGCCAAAGAATTTTAAGAAATAGTTTATGTTTAGCTATAAAATTTAACTTTTAGAATTTTATTATATTATTTAACTTTCAAGAAAATTTTCTCATCACTCATCCCAAGGACTTCAAGAAATAGAACAATGCATCATAAGTTTATGAATTACGTGCATTTGGACCTTCAAAGAATAAAATCGAAGTTATAGTT…	1	591237	591736
2	CATTTAAATAGCGGTATTATGTAATTTAAATAAGTGAATCCGTTAGAGTTTATTAAGAACTTAAGTTCAAAACCTAAGATGGAGAAACTCGCGGACTTAAGGTCCAAAGCATTTGCGTGCTACAACTTTTCGCGGAAAGTTTATAATATACGCAGATTATACTTTAAAAAGTTTAAGGCATAATAGATTATTAATTCTTAAAGAATCACTCATTGTAACTGTAGCTATTAGTACATCATTTTAATAAGATTCGGCTTTAAAGCATAGAGTTACTTCTCTTCATACATTCCTTCTGATGATATATTATGGTCTTTCGGAGAAGAAAATCCAAATTATACATTTCAGGAAATTTCTGCGAAACTCATCTAAATATAATTTTAATATTAGGTTAGTGGTACC…	0	591237	591736
2	AGCCAAACTGAAAATTTCCGTTCACGATATTTGAATCTAGTGTTAGAAGACGAAGCATTTTTCTTCTTTACTTGGCAGATGCACATAGGTTGAACATTTTAATCAACTTTATGATGATTTGCGAGAGTAATAAGATTCTCCCGAACAGTAATAATATTAAGGTATCCAATTCTTCCGAAACAGCGTGATTTGTAATAAAAATAAATAAGGACATATATGTATATAGAAAGTTGCTTAAACTTTTTAGACCACTTGGAAATATTTTTTATTTATATTTTTCTTCAAATGTAAAGTTGGGTACCTAAGCTTAAATTCACCTGAAAATGAATTATATGAAAGATTTTACACCACATGTAAAAAAAAACGTACAAAAAGCCAAATATTTCCACTCAATCATAA…	1	622494	622993
2	ATATATTAATAGAGACTCATGAATTAGTATATTATATCTTACATGCTAAAAAATAAGTTAAATTGATAATATGTTCATCTGCGATTAATAGAATATAAAGCTCACACGTCGGTGTTACGTCCGTCGGTAAAATCACTGTAATCTTTTTGTTTAACCAAGGACTGAGTAAAAATGCATAGATCTATTTAATTTATAAACTTAAAGTCATTATAGACTATTGACGAAAATTGAGTTGTGTAGAAAGTACCGTATTCTGTATATCTGAGTTACCTCTTTGATTATAAATTAGGAAACACACGAATCTAATGAATCGGTTAAATAGTAAAAGACTGCTTAGCCATCGTTAATACTTATCAAGTAATGTTAAGATCGTATGTCAAATAATTATAAGTTAAATAA…	0	622494	622993
2	GGAAAACCAACTTTGAGAATAGACAGTATTACACACAATTTGATTAGTAGGTTAAAGGAGTTGAGGAGAGTTGATCTAAGGAGAAATGTTGGCGAAAATAACTACTATGCTGAAAGCATCATATAACGACTGCTCTCTTTTAACAGCATACGTTCTGTTAATTTATTTGGCCAAATATTATTGATGTTTATTTTTTTCTTTTTTGCATAGCCTTTCTACATTTCATGGCTTTATTTATTTATATTTATTTTTCGTTTCCTATTTTTTTGCATACATAGACACTACCTTTGATTTTTGCTTGTAAGATGTACGATATAAAGTATACTATGAAAAATTTGAAAATATTGGTCTTAGTTACTTTTTCTGGTTTGTTTTATCAATTCATGTAGCAGTGTGCAC…	1	631817	632316
2	TACCATTTACCTTTTACATTGTCGACAACTTTATGCGATTATCAAGCGTGCTTAACTTCATGAAAAACTGACAGATTAATTTGGTTATTTATGTAGTGAAGATTAGACAGGGTTAAATAATAGTGTAAGAGGTGATTTAATTAATGTATATATATTGCAAAGCCTTCTTGAGCGTCATTACGTACCCCGTAACTTAAAATCTATTTAGACCTATAAATGTTAAATAATGGTTTATTTTGTATAGTTGGTAGAAATGTTTCTATTGAATATATCTTCCATGATTTAATTCTACCTGGTATTATTGAAAGATGGCAAGTTTTTATAAAATCTTGCCAAAGCTTTTTTTTTCTTGCTGTCAAACAGCAAATCAGATTTTATTAAGCATATACGTTGTATTTT…	0	631817	632316
2	TTTGTTCTCCTGTTATTCCCTTAATCAGGAAGCAACTTTAAGGGAAATCCATTTCATCCCTCACACTTCCCATCTTTTCTCGGACAACCTTACATTACGCCTACGACGTATGACTACACAAGCAAGTTCGTTTTACAGACCGCGTATCATTGCTCGTTACAGCTCTACCAAAAGTGTACCGAGCACTGTGCCCAGAAGCTAAGCTTTTTTCGCTAACATATATATATATTTAGGTAAATCATTTACACTTTTCGTCGATCTAAAAGCTCATCGCATTTTTTCGGTCCTGATGTTAAAAATTTATTTCGTTTATTAAAAAAAAAAAAAACATTACTGAAACGTATAAAAGAAAAGTCTTAATCTATAAATATGGTTTTATCATAATTAGACTGTTTTACT…	1	704125	704624
2	TGACCTATATCTTAGTACCAACACATTATTTCTTTGATTTCTCTAATAGTTACTTCACAGGTTCCGTATGGCAAAATCTAGTAAAAATTAGCAGTAAGGCTATACACTAGGTAAATTATTACTGTCATTTCGCCTCCGACGTTTAATTATATTATGCCAAAAATGCAATCATCTGTACACGACACTGTCACAGAAATATTAATCTTCTTTTCACTATGTGAACAGCCGCAAATGTCCTACTTTTATGCTATCAAACCTATCACAGAGGGATTATCAGTTTCAAATTTACCTACTTGCTTTTGCTTCCTCAAACTGCACTTTCAATAGCTACGTATGTGTTCCATACTGTTGGACAGCAATTATATAAACGTATAATAACCACTGTCTAAGAGTTAGCCT…	0	704125	704624
2	AGCTTATGAATGTTCGGTACCTCAGAACAACGCCTCTATTTTATCCTTTTTTTTTTTATTTGCATGATATACATATACTATTTTTTATTAGTTTCTTATTCTACTATGTATTTACGTAACAATAAATTTACAGGTCTCTCTTTTTGTAAGTATCTTGCACGCTGATATCTATAATACTACTTCACAAGTTGATCAGCTTCCGAGATAGACATTTTATGTATCAAGTCGCCATGTCCGTTCTCTACTGGCCGGTGTATATTATGATATTTCGACCGGTTCTAATACATAAGCACCGCCCACTCTGAGGAGAAGACATTTTTACAAGAATTACTAGCCATATTTTCCCTTGTCAAATTAGAGAAGGAAAAATTACTTGAAACATCCCGTGTTTGGGCACTA…	1	720596	721095
2	ACAAGGATATAAGCGGTAATACTTAATTCCTGTTCCGGTAATATTATATGGTGCGATGTCTTATATTGATCTCAATGTTATAATTAAGTTAAATGGGATGGAATCTATATCTTACTTCCAGTGGTCTTATCACCAGTCTTTGATTTCCAGCCTTTTCACTCTCTACCGATTGTGATACGCTACTACGTTAGCACAAACATCCCAAAGTTTATGCAACATGGTTGCTACGGAAGAAACAATATAAGCCCTGTTCAGCTTTGTTTTGGTCGGAATTGACCATCTTGTTTTCGTGTCGAGTCAAGTATTCGTAAATAGCATTATTACAAAGAATATGTATTTTCGTGACAATTATCTAGCAAATAACTCGTTTTCCTATTGTTCAATAGTAACATGTTTACG…	0	720596	721095
2	TAATAAACCCACGGTTAAGTCAGTGGTGTCGTCGTGTCCTGCGGGAACATCGCTTAACTTAAACATATGGAAGAGCGGTAAAGACGCAGTGGCACTCGAGGACAAGGAGTATCCAAATTGGTTATGGAGCGTATTGGATAGTGATCACGTTGTCGAACATGCGGCTGAGGACCCAGAGGGACAGGCTCTCTTAAAGAGAAGAAAGAACATAAGGAAGGCGAACAGGCAGCGAATCAAGCAAAACAATTTCTTGAGCCAACTTTAAGCCTCCGTTAATAAGATCAAGTTTGGTATCCTTGTAAATAAATATGTGTGTACGTGGTTAAATAGTATGTTTTTAGCATAATGCCTTATTTTGTACCAACAAAAACATGATAGTTCCCACATATCTTTTCGCCT…	1	741352	741851
2	ATGACATGGCACAAAATGCTAGAAAAAGCTATCTTGCTTTATAACCTATGCGGCCTGGCGATTAGATAGGGGATGGATCTACATATACCACTTTCAGACGTCGTCCAGATCTACATGAAGAGAAAACCTAAAAACGAAATTTAATGAAACCACTATACTAAGTCAGATTATTAGCCATGGCCGACCTAGATGGCAAGGAGGAAACAATTATCAATCAAGCAGATATACATTTGGACTAATAGGCATGATATGGCATACATGTTTTTAGTCCGAGCATAATCCGGTGAGAGATAGGTAGCGCTAATAAAGTGAAATTTATGGTCTCATAGTGAGCAACTGACCCTCGCTAGCCCGTCCGCAAGAGAACAATAGAGAATTTTGGATGCCGGATTTGACTGA…	0	741352	741851
2	ACGATTTTGCAATGGCAATCCTGTAATAACGTTGACGAATATATATATATATATTCACTTTTATCTCCTTAGGTACTGATGCCGACGAATTGCCTCAAATCGCTCTAAGACTGCGTTATTACTTTCGATCTTCTTGCTAACGATGAGTCGCCAATAAATAAAAAATCGACGCGTCGGTCAATTATAGTAACTTCTATTATTGTAGTAAATATGACATAAGAGGAAAAACACAAAGAACTGAAAATCAAAATGGCACTAATCACCTGCCTTCTGTTGACTTCTTGTTTCTTATCAAAAGTAGAGTATATTCACGATGTAAATCTAAGATAGCTGTCCTTACTATATAAATATTTGCTGCGGCCCTTTTTTAACGATTTGTAAAGGATTACAGCAGTTCGT…	1	757125	757624
2	TTGTGGTTTAAAATAGTAAGGTAAAAACGAAATAATTTATTTACAGATTTAACTGTACCAAGTTTTTAGTCTTTTTAGTATATCAGAAGAACAGAAGTTAACTTTACACTACGCGGCTTATATTGTTCAGCCGTATTTATCTATCTCAATACAACATCAAATCCGAGAGAAGATTTCATCATTAGACATCCCAAATAGTGAAACTTTTCGATTATACATGATTGTCCAAGTTTCCTTCTTACCTCATGCGTTTTTTTTAATTTTAAGAGGAGAAATTCACTGGGTAGTAGTAGAAGATAATTAACTCTAAGAGTAATTGGAGTCACGAAACCTATTCGATCAAATTTTGTGAGGAGCAAATCAGGCTTCCTCTGATCAACATGAGAGGCTTTCTGCTTT…	0	757125	757624
2	ATAACAATTCGAAATCTCTAAGCTCGCTTATAGTTGACAATGACCATATTTTCTAGGTTCTCATATTTTGATAGTCTATTCTCCTTTAAAAAGCAAGAGCCTTCCCCCATTGAAATAATCTATTGCAATGAAAACAATGGTTTCATAAACATAAAATCCTTAGAAAGCCCCACTGACGATAGCATGGAGGCGGACATTTCAGATAGAGAAATGGCTACAATCCTGACTAGAAACAGAAACAATTTGGGTAAGGTTGCCATTGATAAGAAAGGCGTTAATAATCATTGCATAGATTTGAATGAGCTGAAAAAGGGCCTTGTCGCCAATGAACACAAATTGGATAACGATAACTCAACACGGCACCAGAACACATATTCACCAGAGGATTCCGTGGAATTT…	1	773883	774382
2	ACATAGTCATCGGCTGCAACAGCATATCTTGAAAGTGTATTCTTGGTCCCTCCTTAGGATCAACTATGTCTGAGCTGTGGTAATACGTGGAGGTTGTCGTGCTAAAAACATTGGATTCATGACGTGCACTGTTTATTAAACAAAATCCGAGCGCATTATGCCGAGAAATTACTGTAAGAAAGGCAAAAGAGAAAACTTATATAACGAGCTACTATTCTACATAATTAAACATGCCCAAAAGTCGCTTTGATACGGTATTAACAAACAATGATATACTCATAGAAACGGTGAAACCAGTCATGAGTTTCATATACTGAAACAAAACCCAATTAACAAAATGGAGTTCAAATATCCAAAACTATTAGTCGATTTCTAACGCGAATAAGAACAACAAAAAAA…	0	773883	774382
2	TTCCTGAAAGCATTAGTACACGAAAAGGGCCGTTTTCAGTAGTTTAAGGCGCTGAAAAGACATGGTCTAGAAGTTAACTTGAGCTTGAGCCTATTTTCTACAAATGTCCTTTGAAAATACAAAAATAAAAATAAAAATGCATTTAAGTATTAAGCTTATGCTAGATAGAGCAACATTTTCCTAATTTTTTTTGAATTTATTTCATGGTTTTTAGGCGGAAAGAGTTTGGACGGCTTGTCTCTCCTAATGTGGAAGAAATTATGTTTTGTTATGAATCTGAAAAGAAAAATACTATTTTAGCAATACAATGAATTTTAAAAAGTTACCCTGTACTTTAATCCTTCAATTAAAACACTTCTTAAAATAGTATATTTTGAAGATCATCGATATATATACAGA…	1	791967	792466
2	TGAAATCACTTTACAACAATGTATGAGTTTCGTAAATAAGTATGATTATGGTTGATCTATTTGAGAAGGCGAATAGCTTTCTTGTGGAAACTTAATAAAAGATTGGCAATTTCATTACCTAAATTAAATTACATAATTATTTTTTAATACCACGACTATTATAATAATTTAAAAAGTAAAAACGAATGTGTGTTTACAATGTAGCGTACCGTACATATAAGGCTTCTATTATTAATAGTCTTCTCGCCTTTTATAGTATGATTATTTGACTGATGACAAGACTGAGTATAATAAAATTCGATAGGGATTCCTATTTTAACGTTCCGAGTTTGTCGATTCGATTCGAAACTCCATTTAGTGCCAATAGGTAATGAGACTGATACCATGAATTTTATATTT…	0	791967	792466
3	GCGACTCCATTAAGAACGTATTTTGGATGGATCTAGGGTTTTATGCCTTAGGATTTTTGTTTTGTAGTTTTTCATCCAATAAGAAATTAATCATACCAAAAAAGGACGAGACACCAGAAGATAATTTAGAAGACAAGTAGCGCAGTTATTTTCTTATTTTCATTTTATTTTTTTCGCCTTTTATACAGACTTCAACACAATCAGAATCAAATAGGTGTATCGCAATGGAATGTAATTTCTTAAGTATTCTATATGTACTTAAAACCTATTAATATATGGATCAACACAGTATCTTATGAATGGGTTTTTGATTTTTTTATGTTTTTTTAAAACATTAAAGTTTTCGGCACGGACTTATTTGGAATTCAAATTATTAATGAAAGAACAATTAACTAATTA…	1	10943	11442
3	ACATGGTTATTAAGTTTAATAGCTAATAAGATCGAAAAAACTACATAGTAATTTTAGAGTTATCCATAATTTCAACTTTTCGTTGTCTCATTCTAAGCTCCATATATGTTAATACGCCATTTTAAATCTTCTCATTAAGGTTTCACCGTCAACGACTTAGAATAAGGAATATACATTATTTACAGGCGTTATCGAGACTTGTCTTACAAAGGCTCAAAATATTTATTACCTTGAAACCTTTGTCATATAAAAATTTAGTATTCATTTATACGGGATTTTGTGGCAGACATACTTCTTTTACGTTAGTAGTTGGCTTGGATAAAGTAAAGTTCTTAATATTCAATAGAAATATTAGGATTAAAGTTAGAGAAAGATCCTAATTACGTCGTAATCACATAC…	0	10943	11442
3	TATAAAATTATAGCAGGATAGTTCTTAGTGGAAGATATTAAGCAAACTATTTTCTGAATTGCTATGCGAAATTTCTCTAATGCCAGCTGAGTAACTAACTCTCATGGTACATAAAAATACGCATCTTAAAAAATTTGATATTTCATGATTTATTTATAGAAATAACGATGCTTATTGTGCTTTGTTGGGTGTTTGACTTCTATGTTAACTTACTTCAACATGAAAGCCCGACGTTTGCAATGATATCCTCTTTTTCACCCGATTATTTTCATTTATTAGTAAGTGGGGTTCTGGGTGAAAAAATCAAAACAAAAATATGAATTTGTAATGATTTTTATATTTTCGCCGGAGGTGCTGGAAATGGCAAACGAAAATACTATGACATAAAAGCTGGGCACA…	1	14369	14868
3	TTTAATTTTGTCAGGTCGTTTAAACTGAAACATTGCGTGACCATGAAACCAAATTGTTATAAAGGTTAATTAGATGAGATAAGGAATAAAAAAATTTTAATATAATGTACTTCTGACCTACGAACCTGTTATTACTCGTTGAAGGAAATGTAAGATACATCCTGAATACCCGTGCACGTCTTATAAGTATTCACAGTGTGCGTTATCCTCCGAATTTAGTCATTACGATCGCCTATATATTGATTGCTATTTTATGATTAATTTAGCTAATCCTGTTGATGCACTTGGTAATAAAATTTATTACGCTGATCTTGAATCTACAAAATAAGTTTATAAGTATAGACAATTCATTGAATAATTTTATAAGGGTGTGTAAGTTTATAATTATAGTCATTATTC…	0	14369	14868
3	ACTATGACATAAAAGCTGGGCACACTATGTACGTTCTTTTTAATTTTTTATCAACATGAGAAAAATTCATGAACACTGTACCTTATATTATCTAATAAATGAAGTAAGCTTTGCATCTCCGTAACAGCTGCATATATATAATTAAGCGGGAGCTTTCTTTCGATCTCTTTCATTCCATATGTTTATTATGTACTGATGAAAAGCATTTTACTAAGTTGAGGTCTCTGTAAGTATATTGTGACCATTATGCTAAAATACTGGGGTCTTCATTTGTGTCAAATTCTACGTAATAGTTCCCCTTTTTCTTACATTTTTATACTAAAGAGTTACGGTATTTATACAAACGAGGGGCTTTACTGTAATATATGATTAAGATTCAAGCTGAAACATTCTAAGTTA…	1	14744	15243
3	AATTTATATGCCAATTACCTAAGCTTCAAAATTCGTTGTGTTAAAAAAAGCTCTGACATGGTTTCGTCGAAATGACTACAATTAGACTTGAAACGATGTATCCGAAGAAATATTCAAAATTGATTTAGCGTGTTTATAAGCCGAAAGGATGTTATTTAAATAATGGTTTTCCTACACGCTTTGTGAAACTCGGTTTCATTTGGTAAAAATTACTAGTTTAGTGTTTCTTTTCAACGAATGGATCGGAGGAAAATATATGGTATTAATGTTTTGTCACCATACATTATATAAGAATATTACATCTACTAATAAAGTTTTGCCAAAATTCAGTATACTTCAAACTTAGGTACACACTTTGTTTTTAGTGGGATGATAGTTATTCTGACGTTCCGTAAGGTA…	0	14744	15243
3	TTTTTTAATATAAATCACTAGTGCTTAAGTTCTGTTGACGCACACAGTACCTATCTTTGATTCCTTCGTGCAAACAGTATTCCGGCACGTTAATTGATACCAAAAAGATTTCAAAATCAGATGCTTCAAGACTAATTGTATACTTTATGTGACTTCTGGAGTTTAATTTGTTGTATTGATGAGATAATATTGTCTATTATATTGCCAATAACAACCAGCGCCAGGTGTACTAAGTCGAGATGACAGAAAATTTATAATAAGTGTAAATACAATAAATTTTGTAAATAAATAACTACTTCAATAGAAATCTCAAAGTCGAAGAAACACAGAACACAGAATGAAACTGGACTAAATGATTTTCAATAAAGGAAAAGCACGAAAAATTTTTTGAACTTTTTT…	1	30183	30682
3	CGATTAGGATAAGAGTACTAATCATTATAGATATAGTTTGGCCATAATAAATTTATCAAGAAATCTTAGGCAATTAACCAATCTAGCTGATACACAATTAGAGAATTGATAATGTAAAATTGGACATAGTTGAGTTCAACATTGGCAGTGTCTAAATGAGGAAACAGATGTTTGCGAACATGTAACTAAGAACTAATATCTTTGCAAATCGATAAGTACTTCATCATAAATATTTTATGCGTTATTAGCAGGACCGAACATGTGCCCGGAATACGTGAGCCTTGGGCAACTACTATATTAAGAGATAATATCCTCTCGATACAATACTGAGAATAACTAATAAAGTAATTCATGTAATACCTACAGTTCCAATGCTTTAGAATATTATTGCGAAGACTT…	0	30183	30682
3	GTCTAAGTCCTTGTAATGTAAGGTAAGAATGCAAGCATCTTGTTTGTAACGCGATTGTACGTTGACGTTAGTAAGTCACAAACCCAAGCTTAACTTCTTCGTGAGGAAGGAAAGTGTTGTCTCCTACTTTTTTCAAATTTTCGAATTGTATTTATATTTATTTAGTACTTCTTGAGTTTACATATCCTTCGTAAAAATGCAACTTTTGTCGAAAAACACTTCCAAAAAAAAATAATAATGAATTTATGAAGCATACTAACGAGCGAGCACATCGCTGAGGTATCATTACTTCATGAGATAAATTAAGATCTCCTCATATGCGAATTTCCTGTTCAGTGATAAACGTTGATTACGTTATTGATAAAAGTCTTTTCTTCTGGCAAGGCAGTTGGAACACCA…	1	74372	74871
3	ATTCGCTACTCTGCTAACTGTGATAACGTGGTAGATCGTAGTGTTGCTAAACCAGATGAGGTATTATCTCAGTCTGTATAATCAAAAATAATACCATAGTGTCAGTATGTTTAAAGGAACATTAAGAAAAAAGTTCTTAATTACCTTACTCCCTAATTATCCCTGAGAAACTTTGCGTCGAATAATCCTTGGTTGACATATCTGATAAAGTCCATATGACTGACACCTTTGATATTCTATTGAGCTGTAACGAGTATCGAATTCAGGTCAGCATGGTCCATCTATATATCATGTTTTCTACCACCATAAGGAGTTATTACGTGAGCTGAATGACAGGAAAATATTAGAATACAGCATCTCTAAGTCGGGGTCAAGAAGAATTTTAAATTGGATCATCTT…	0	74372	74871
3	CTGAAGTAAAATCAAAGTGCAGGGAAGACAAGTAAAGGAGTCAGCAAAAAAGTGAAGTAAACTTATATGTTAACTGTTTATAACCGTACCTTGCTTACATCATCTATATTTTCGTAATCATTTTTGTACATTGTTTATATCTTGTTTTGAAGTTTTAGCTTTGAAAAACATTTAATTGCGAAGTAACATAATGTTATTAATAGTGTACGACTGAAACAGCCATTCTATTTAAACATATAAAAGTACGATTAGTTGGTGTGGTTATATAAGTCATAAAATAATTATCATATTAAAAAATTGAAAAATAAAAAACTACTCTTTTTTATTTCAATAGTTCTCGTTATTAGTAGGTCGTGCTCTTAAAAGATTACCCTTTCAGTAGATGGTAATGGGAATGGA…	1	131914	132413
3	TATTTAAACATTGATTGAAAAAATTGAATCAATTTATTTGTCTCGAGGTCTCTCTATTATAGCGCGAAATTAAACTAATAAGTCATTGATTTGCAAAATTCATCAAAGCAATGGCAACTGTTACTATCAATTTACATGAAGCTATAGTCGGTTCTACAATTTTTTACAATTAATGTACCTTACGTTACTTTAATTTAGGGAGTAAAAATAAACCGAGGTAGCACTAGTCATATATTAACAGCGAACCCATTGATGTGATTTCGTTACATATTAACATAGGAGTAATAAAGAAACAGAATATCTGGGTAGGTAGGGACGCAAAAACCTAAAACGAAGGCTGCCTGCGTCGTTAACTGGTCGATAAAGTTCCTTTATTTGGCCTTAACAAAGCTGTACTTG…	0	131914	132413
3	CCTTGTCTACGGCTATAAAGTTCTCTACATTAGCTAGTTCATTGACCATTCAAAGAAAAGGTGCTGCTGAAAGCATGCCACTGTATAAAGATGTTCAGAAAGATGCATAAAATCTACTGCAATTTTTTACTTTTAGTTTGTTAAATTTTAGTTTTCGTCATATATATAAAGTTTAAAAAGGTACAAAGAATGCAGTAATAAGAAATGTAATTACATGAGGGCAGTTTAAGTGCTACCTTTTAAGACGGAAGAACTAATACCATAACCGAGAGTAATTACGCAGACAAACGCTAACAACGAAGCAGGAACACCTCTGGAGATAAAAGCGCCTACAGTTAGCCATCTATTACCCTTTTTATCGGTCATAGAAATAGCAGTAACGTTTGGAAATCCAGATGA…	1	194189	194688
3	GGACACAGTGTAATAATATATTTACAATATGATCCAATCAACAGGGTACCTAGGCACAAACAAGACTCAGTACACACAACTCGGCAAGGTCTACAAGTCTTTAGCTTTGATTACTGCAATAGAAGGCGAGTGAAAGGGTGTAAGGGGCAACCATACTGTAAACTGTGTCCAATCGCAGAATAATGCTTTGGAAGATATTCCAGATCCATGAGAATTACCTAAGAATAAAGAGTGTTTCATGGCATTCTGTCAATTTGCGATTGGACATACGATGCTGAAGCACTATACCTATCAGCCGATTCATCAAGTTCAGTCCTAATTTATCACACTCGTGCGGTAGCAGTCTTAGAACAGAACACGGTATATCACTCAAAAACATTACCAAAGCCTTAATATGGT…	0	194189	194688
3	AATCTAGGTAATGATTCTGCCATTCAGGGACAGCGTTGTATTTGAGAAAGTGTGAGAATCTCATTTCGAGGCACAATAATAGCCGCCTTTACCGTAGTTTTGCTGCACCTTTATCTGAGAGCTGACTGCTTTTTTGGTGTGAAACACTGTTTTCTGGTAATAATTTTTCAATGCATCGGATTACTTTTCCCACGTGCGAAATCATCAATTAATTAGATTGAAAAAAGGGTAAGGGAAAATAAGAAAGAGGCGGTAGCCTAAAGATACGGTAATTGAAACGTTTCCTATGCACAATCTTAAACCTTTTTAGGTAATTGATTAAGTTGACTGTAATATCTGTAAAAGATTACATCTAATTTACGTCTGGTTTCTTATCAAAAAATATTATCTACTGTAGTT…	1	197122	197621
3	AATTGAAAGGGACAATCATAAAATACTAAGTTATTCTATATGTTTAAGGTAGCATCGCCTTTTCCGTATCTCCTTAGTATGTTGGGCAATATTAATTTACATTAATCTTATGTAGCACCGGACAATCTCCGATACCAGTCCAAAACGATATCTGTGAACTTGTCTTAAATTTACCCAAGAAATGCTTTTAATCTCTAAGAATTTATTAGCCGGCAGAGGAAAGAAGTTTAATTTGGAAGTTTTTTTCAATCACGAAAACGTATACGTACAACAGATAATTTTTTGGATTTGTTTCTGGAATGTAGATTTATCGTATATGTAAGGCTTGATAGCACTGTAGTAGTATATATTAGTTATTCTTCAGGGGGTTACATTAAGTAGATGGCGACATGAACCAGA…	0	197122	197621
3	ATACGACCGGTCCTGAGAAAAGAGAAAGGGAACACTTCTAATTTATCTTTAAAATTATATATATATATATATATATATGTGTGTTTGTATACTCTGTGGGTATTTCCGTGTATATGGTTAATAATAGTAGTATCTTGTCAGTTTTTTTTATGTTTTTCTTCGCGCGTCAACTTTCTACCAAGAGAAAAACAATATAAGGTCTCCTTACTCTATAGGAGAATAAAACAAACAAAAATAAAAAGCACATCGTAGCGCCAAGAAAATACTGCAAATACCAAATACCACAATAATACTACAATTATCTATACACAAGTGTTTTGCCGCTTAAAACTTCGATTTTCATAGTACGAAACTATACACCCTTGGTTTTTCTCTTTTCTAAATACATATCTACCTTGT…	1	224719	225218
3	CAATATTTTGATCCATTAGTACAACTATATGACACTACTAGCAAAATTGTAATTCTCAAGTGTGTGTTATACAGTTTGTTACAAACCTTGAGAGACTAAAAAATATGCATTAAGCCAATGATACTCGTGGATAATATACTTCTTGATATGCTTCCACTATACAACGTTAACCGGTATTATCACTCAACATATTCTAGACAACGTGCTGCTTTATCAAAGAACTATTCAATTTCTTTATTATTATACTGTTGATTCAATTGATTGCGTCATATGTACATGCCGTATGTTTCAAAAATATTCCTATTGGATACCCCATTTAAATCACATCGGTACACTCAAATCATACACCTGTATGACCGATAAGAGTGGAAATCATGAATTAAGTCCTTAACTGTTAGT…	0	224719	225218
3	ATTCTCAATTGAAACCTTGGTCACGTTTTCTGATAATGTTGCTTTCAGAACCAAAAATAACGGCATTATCGTACACAACCTGGTTTTCTTTATTGGTTAAGTTGTCTTTATTCAAAATTTTTCATTACTTCTTATAAACAGCTTCTTGACGCTTGTAATTTCATAAGTTTTTGATACAAGCAATGGAAACAAAATTAAGAAAATGTAGGCAACGAAGAACTAAATTTGAAAAAAAAAAAAAAAAAAATTTACTGCCAAGATCATCTAAATTATCTTATAGTAGCAAAGCTTGAGCATAAAAGGATCAATCTTTTAGTTTTTTATGGCAAAGTACATTTGCAGTAAGTAATTAGTGATGAGATAAACAAAGAATAATAATCCAATTCGAAATCAAAAATT…	1	272798	273297
3	AGAAACAAATTGTTAATAATGGCTATACAACTGTGGGATTACAAATTTTGATTACAATAAACCGCTTAGTTGATAAACATAATTTGATAATCTTTCTCCAAAGATCTTCATACGCGTAAAACTAAGTAATTGATCACAAAGAAAGCCTATGGATATTTATCATAAAAAAAGATTATATATAGTACATCAATAAGATTGTTATTTTATCCTCACACGTAAGGACAAAATAATAGTAAAGAATATAAGAATCCTCTTATTCTATCTGAATCTATGGCCCCCAGTGAACTTACTTTTTATAACATATAACCGGAAGTCAAATAAAAATTTAGTACGAGCCCTATAGAAACACTAATGGTCCAATACATGTCAAAAGGAAATTAACTAATTGGACTGTAAATT…	0	272798	273297
3	ATCATGAAATATAAGCTAAATCGCATTTCTTTTCGTCCACATTTGCAAACAAAACTTTTCAATAATAATTTTATAAATAGTATCAATATATATATATATATATATATTTATTTGTTTACTTTTTCTATCAGTGTTTTCAATTTTTTATTAAACAATGTTTGATTTTTTAAATCGCAATTTAATACCTAAATATAAAAAATGTTATTATATTGCAAAAACCCATCAACCTTGAAAAAAAGTAGAAACGTTTTATTTAATTCTATCAATACATCATAAAATACGAACGATCCCCGTCCAAGTTATGAGCTTAATCTTCCATAAAAATATTTGAAAGCAATAGATCATGTACTAAACTAAAATCAGGGAAATTAAGACTCCTTTTGAAGTAATACCTATTAC…	1	292488	292987
3	GCATTAGCGATTATTTTTTATCTCATATAATATTGAAACTCTTTAATTACAAAATCAAAATACATGATGACTGCTACATTCTTAAGTCATTAAAAACTTTATTACAACAAAAGACTGTCTTTCAAAGTATATAGTAATAAATATAAATAAAACCTCCAATTAAAATTACTATCCAACATTTCAATTTGAGGCGTATTTAACAATTAATTGAATAATAAGTAACTTCATATTTTTCACCATACCTTTCTCATTATTTTTTTAATTCATATCATCTACTCAGAAGTTAATTTGATCTGTTCCTGCGGAAAGAAATCTGATTTTATCGAATTCAAATTCCATTGATGTTATCGAAATACGCATATATTCTTTAATTCTCACTATCTACAACAGTCAAAAAAT…	0	292488	292987
4	AAAAAATTAGAGATTCATTGAATCTCTAATTTATTTAAAGTTTATAAGTCGTTACATATTTTTCTATGGTAAGTTCCTGGATGTTCTGGTACATCGAGCGTATTTAATATGTCCATTTGGCATGTCCTTTATATGCCCATCTTGTATAAGGTAGTTTTAAATTCTAAGTTATTCAATACTACTGACTAATCATTGTTAATAGCAATTTCGCAGTCATGTTGGGCTCAAAATACTATAGTCATTTTTGTGATTTTTTTTTTTTATTATTTTGATTGAAGAAGGAACAATTCGAAATATGGAGAAAACGTAAAAAATGTTAGAGTTATAATCGAAATTATCCTAGTTCAGATACTGAAACTTAGGCATAGGTGTAGTCACAAGGTATTTCCCTTTACATAT…	1	15368	15867
4	GGTAGTCATACCGTTTGTATTGTCATTTTTTTAGGTTGTTAGTGCGCTTGCAAAATGTGTCAATCAGTTAGAGTAGTAATAAAAGACATAGGCATGGTAGGGTCTATTCTTGTTTAGTTCGGTATGGAATTGGACATTCCATTTCAATACACTTCGCCTTTTTAAATTATGGGATGAGTTCAGAGAAAAACCGTAGTGCATCCCTGATATTTCTATGATTTGAGTAATGTTGTATGTTTCCTAATTTTATATAATTCAAAATTTATTTGCGACAGATATCCGTCTCGTCAATTTATTTAAGTTATGATTTCGAAAGCATGTGAGTTGCACTTTTATTTGACTACATTTAAAGACGTGATCTAATGCGTTTATGTTAAGAAGAATTAAACCAGGGTCATA…	0	15368	15867
4	ATAACTGTTACTGATATGTCTGAGGAAAGTTGATCAAGACCCAATAATAATCTATATACTGGTTGAAACAAATCAGTGCCGGTAACGCTTTTTGTATCTTGAGATGGCGTATTTCTACTCCAGCATTCTAGTTAAGAAAAAGTCTAAAAATGGTTTTTTTCATCCAAAATATTAAATTTTACTTTTATTACATACAACTTTTTAAACTAATATACACATTTTAGCAGATGCGCGCACCTGCGTTGTTACCACAACTCTTATGAGGCCCGCGGACAGCATCAAACTGTAAGATTCCGCCACATTTTATACACTCTGGTCCTTTAACTGGCAAACCTTCGGGCGTAATGCCCAATTTTTCGCCTTTGTCTTTTGCCTTTTTCACTTCACGTGCTTCTGGTA…	1	46051	46550
4	TTCAATTTCTCATCTGTGATCTTGAGTGTGTCATGCAGGTTCAGGCGCGTTCAATAGTGATCATTGATAACCCTCTTTATACATCGATGCGCTTTCTCCTATAAATGACCGAAGGTAGAACTATTCACTTCACGTGAGGAATGCTAGCTGAAATGTGGTATTGCCCGAAGACACTCCATATATCTCTTGTTCAGTGCAAGTCATTATATTAAACTCTTCCCAGGCAATCCTTCAATACACAAATTACCTAAATACTCAGTCTTAACAGTCTAGTCCACCTCGGATATGTCACTTAGCCTTTTCTCGATTTGTACTTATAAACTCTAAATGACTGTTCAATTGCTATCGACCAACTATCATACATTTTTGTCTCCCCTTATTAACTTTTATATTCGTAAA…	0	46051	46550
4	TACAAGAAGAAATACTACCACGGTCCAGCAACCAATTTGTCGGATGATGATTATACTGAAGCCGTTGGTGCTGATGTTATCGACACAATTATGTCCAAACAGGAACCATAAATGTTCAAACCTTTATAAAGATTTTATATTCAGAGTTTATAAGGTCTAGCTTATATAGTCAGTATTTTTAATTTAATTATATTATAGTTTATCCTATCTCACCGTTTTAGCTTGTTTTCTGCGCCCAAACATAAAAATCAAGAAGCGCGGATAATTTATGATCAGCTCAGCGGGAATGTTAATGGCAGATACTTAGAATTTGGTGGAAACGATTTTCTTCTCTAATCCTCATCAGAGGAGAGGTAATCGAGCAAGGGACCACCAAGCTTACCAACAGATGGCTTTGAT…	1	85875	86374
4	CTTCGTCACGACGTACAGCAAGCACTTTCACCCGTTTCGCTCTTTATAATATATTCTGCTTGGCCGTTGGTTAAAGAGCATTTTTTGGTAATAAGTTCCGGACTTATATTTATTACGTTTGTACATTAGAATATGTAATGAGTTAATTGTGGTGAAAAAATGATGTCTACGAGTTGGATGGAAGTTAGTATTTCTTTAATGCTAGCAGCCTACCCTATATATACATTGTACCTAAATATTCAAATTAGGCGTAGTTGCATGGCAAACTTTAAAATACACACCCAGCTGTTCAAGTATATATCATATAACAACTATCATTATATTCGAAATATACGAATGCAAAATTTTTTCTGCTCCTGTCAAACAATGTATTCAAACATGCAGATGCAAAGTTGGCAT…	0	85875	86374
4	AGTGATGACAGTAACAGTAATAAGAATGAGGGAATTCGTAGGGCTAGTGTTGAGGGTTCGCCGTCATCTAGGGATACTGATTCGGTAGAGATGAAATTTGATAAATTAAACATTTAGCGTGAGGAGTGAACTATACATAGCGAAAAAATTACGTAACGGTTTATAGAAATTCTAGTATGAGAACAGTAATATATGAGAAAAAGTTGTTTTCACTTTGTGTTCGAAAAAATAAGTATTTGAAAACGAAAAAATAGTTTGTATGTTTGTATATAAGTTGTTATTATCAAAAATTAGAGGGAAAAAGTAACTAAATATATATTAAAAAAAAAAAAAAAATAAATGTATGTTGGAATGAAATAGCGTAGTAAGGATAAAGGTGTAATAGATATATATTATAAG…	1	123473	123972
4	GTGATCTGAGAAATAGTCTTAAATTGAAATCGTGTTTTGGGAATATAACGAACGAAGCTATATGACAATAAATATTATAAGGTTATGGGAAGATTAAAATAGATAGGAATTGGAATTTTATTTAGTACACAAGATTTGTAGTTGGTGTTTTTCTCAAACGGCGAGAGTTAGTTAGACAATTTAAGGAAAAGATTCTAAAGGGTATTATCATTCGATTGAAATGTACAAGATGTTTGTAAATAGAGAGTTATAGAATACTATACGTAAAATATAAATTAAAGATAAATTGGGTGTTCAGGAACGACAAGGGAGATAGCTGTACATCATTAAAAAGAAAGAATGTGAGGTTCCTTTAAATTGATTATGTCAAACAAAATCAGCAAGAGTATTTAACTATTA…	0	123473	123972
4	ATATTATGGTAGTTTAAATGGGGATGATGATGATATGACCAACGACTCCGCTTTACTAAGATTCTGCAAGAAGCTAGTCAAAAATTGGAGGGCTTTGGCAAGAAATGATTCTTTTGTACTTGGAGTAATGGTTTCTTGGAGTCTTCTTGTTTTTGTAACGGGAATACTTTCAACAGTTTATATATAGCATATAAGTAACGACCGTGCACATATTAGGGTGTTCATATCTTGAAAAATCTTTATGTTATCCATTTTACTTTAGGGGAGGTGGAGCTTAATAATAAAATTTACATAAGAACAACAATCTGTAAGTAATTATAAAAATATATTAAAGGGACATTTTAACCCTACTTTAAAAGTTTAACTACATCAGTGGTTCATCAATCAAAGGTTATGCAA…	1	137353	137852
4	GTATTTATAAACCTTGTTTAAAGGTGTTATGATACTAATTGTTAATAATACTCATTAGTCAGTTTAAGGGGCAGTTCGACTGAGAGAGTGCATCGAATCGTATATTTCAGGATAGGGATAACTTGAGATCGGAATAGTAATGGGAAATAACTGATACATCTGGGATCTAATTCTGTAAAGTGAACTATTTACCACTTATCATTAAAAGGCTCCGCCAAAACGGACATATACTACAATGATTTACTTAGTTAAGATCCTGAGATTCTCACTTTGGCTTCTTCGCATAAAAAGGCAGCTACACAATGGTGTTATATATTGAATACGGAAGATTTGTGTTTAAGCTAGTCAACACATTTATTTGTTTGAACACATAAAAGGCCCCGTCAGTGATTATACTAT…	0	137353	137852
4	GATTTGGAAGCCAAATTTGACGACATTTTAAAACGATATAAATGTTACAATTTCCAAAATGCTAGATTATTGATACGGAAAATTTGGCAAAACGAGGCTGATGGCATCAGTGAGCATGACCTGGTCCACATGATTGACGAATTAGATTACAATATTAATTTTGCCTGAGCAGCATATATTTTCTTTCCCCGCCCCCTGGGTGTCTTAAATTATTGTTTCACCACACAAACATATATATGTTCTTTTTTTTTTTTGTAGGACGTACGGATTCAAAAACAATTTATACCTATACAATGTAGAAATGCTAACGTTGAGACATAGAAGTAATTATTTAATTAACCATTTTAGGTGATTATTTTCAGGGGTGTCCGAGTCCACCTCTACAACATCCACCTGCCC…	1	157737	158236
4	CAGCGAGTAATTATGCAGCCTCGCTAATTTTTATTATAAGTTAAGTCAGTGTAATTTCAACACCGAGTGAGGTATTTTACTATAATGCGTATTGATAACATAAGCAGATCAGTGTAGTTTCTCTGCTCCACTAAGCTAATTAACGTTTCAACCCAGCAATCACGGATCAATTCAGCTTTTTTTAGCATCAATGATGCTACAACGCCCTCGCCTTATAATTTAATTTATCAATTGTCTTCGTTTTTCGTGGTCACTGCGCCGATTTTTTCTATCTGCTCTGAAACTCAAACTGTTCGCTCCCGCCACTCTCCATAGATGATTAGTTCAGATCTTTACAAGTGTAACTTTATTGCCCGGAACTATATAGGCCTATAAGAAATAATAGCCAAAGAGGCGCGA…	0	157737	158236
4	TTCTGATTTTAGTGGAAAAACTTTCGAAACTTAAAATAATAATAGCCCATTCTTGGACTGAGGTACATTTTCTTCTTATTGGATTTCGTTTATTAGCTGTTTAACATATTTCTGTAGGGTTTTTTTTTTTTTTTTTGTACAGATTAGAAACCATACAGTGTAAACCATTATATAGGTCAATTAATATATTTATAGATCATCCTGTCAATTTTTTTTTATTTTTTTTTGCAAAGCTCCCTTTTTCCTGAAACCAACAACAAAATATAAAAAAAAAATGATAAGCAGGATTTTTTCTTTTAATAATTCCTTAAAATTAACTAACAAGCTGAAGCCCTTACAACAAAGTAAGTCAAACCCAATTCACAAAAAAAAAATCTGTTTTATTTCAGATATGCAGGG…	1	212322	212821
4	TATATTAAACTTAGTGAGCAATACTCTGATCTCATTATTTATACTATTGATAGAATCTGTCTTTTATAAAATGAATAACAATCAGTTTAGACCCTTTTGTCATATGTTTATGAGATTGTATTATTATAAACGATTATAATAGGAGTTTTACATTATTTTGGTAATATTTCCCGTTCGTATACAAACTTATACATCCTCAATCTTGATATATTAATCATTTACCTGTTTATGTCCTACTATCGATCATCTCTAATAATCAGCATCAAATTATCGCTAAACTTCATTTTATTGCCATCACCATCAACTGATGAACTAGAGGACTGTTTTATCTTGATATTTACAAACTTATTCCGCACATTGACCATACAAACATCTTTTTTGGAATTTCGTGTAATCTAA…	0	212322	212821
4	TTTAGTACAACTTAAAAGGGAAATTTTCCGAAAGTGTGAAAAAATTGGATTTTTTTTTCTCCTATTGAACTCAATGGAAGCTATCAGTTTGGAGAGGGACAATTATTTTCCTTCTTGTTTTTTGCCAAGAGAACAATATTGTAGTATTTAAGTTCTAATTTAATGTTATATATACTTATCTAATAGTTTTTTTTTTTCAATTAGATTGTTTTCCTTACGACGTTAATCCCTTGTCATCCTCACTTACGAACTTCGATGAATATGACATACGTAATCGGGAATGTTTTGTAAACTAATTGACGTAGTTCCTTTTTCGTAAACTGGACTGGACGGCTTGATCAAAATTCCCGAAAAATAAAAATTTCCCTCACGAGAATATGGAAATTACTATCGCCCAGC…	1	232121	232620
4	GGGCCAGCAATATTCTATCATACGTTGTATAGGCTGTACATGAAATGGTTATCTCATTATTGAAGCACGGTTGATGAACTGTATAGAATAAGGGATACATACAGCTTTTTTTCTTATCCCTGTTTTATAACGATATATCTGTTTTAAAACTACATAATTGTATCGGATTACTTTTATCGTTTTAAACTTCTAGAATCCCATTATCATTGACAAATTCTTCTGATCTTAGTAAAGCATCGAGTTTAAAGAACTAAAACTCCGCAAGTTATTTTTATAAACTCAGAGGCAGCGTTTTGTATGTTTTGACTTGTGTTAAATTGACAGAGCTAATAATTGTAATTTGGAACTATAATCTCTGTTTCGGAATATAATTTACTTTTTTAATAGATCCAGGATTAG…	0	232121	232620
4	GAAAATAGGCCAATACCGACAATTAAGCCTTTTAATTTTAGTAAAGCGCGCCCTGTGATCTTGAAAACTGGGTTAAACAAACAGATAATAAAAGAAGATACAAAAGTAAAGAAATCGAATTGGTCAAATTACTTCAAATCGTGATTTTAAATGTCGAAATTATGCCTGGCCTGCGTTTCTTCATGGCACTTTCGGAAAAGGCGGAAGAACACAGGTAAATGTTCTTACGACCGAGGTCCTACAGCCTCCCTTTTTTCTTATTTTACATATTAATATACATAAATATACCATAATGCATTCTTTTTCTAATGATTTAGCTCTCCTTTTTTTGACAAATTTGAAAATAAATATAAAAAGGGCCATAAAATATTGAGTTAAAATTGACGATTTTTTTTATAG…	1	235710	236209
4	CAGCCCTTTATAAGACTATGCAAGCCTAATGTTTTAACTACTCCAAAGCGCTGATTCATAAAGGAGATAGTTAAATTCTTTATCTATAAATGAAACCAGTCTGATATAAGTAAATCTAATGGAATGAGTACGTGACTAAGTAGTATAATTCTGAGAATTCATATTCCTGACCTTAACCACAAACTACGACTCATATCTGGCTATCCTCAGATGTCTAACAATAATACTCACAGTTAAAACTAGGTGTCAAGTCTATACTAAAAGATAAAGAAGAAAGATTGTATTCATTAATTTCCATTTTTCATAGACGTATGCATAATGTGTGCGCTCTCTTTGACAAGCGCCCTTTTACTTAGAATACCTACCACGAATTGCATGTCAAAAGAGAACGAGGACACA…	0	235710	236209
4	AAGTTGTTAAAGATCCCAAAATTTATTTCGGAAGCCCTGGCATTTACCTCATTGGTCGCTAATGAGAACGACAAGATTTATTTATTATTCCAATCTAGTGGAAAGTTAAAAGAGTATCTGGATCTCGTTGCTCGCACAGCAACCCTTTCGAACTGATCAATTAATGTATTGCAGAATAAGTTTATATTTTAAGTAAACAGCAATAATTTTATGCATTTCTTCTATCTATTTCAGAAGTAATTGACGTGATTTTTTATAGTTTTGCTTTGAATCTTTGTGTTTCCACACCGGAGAAAAAAAAGTTCATGAAGTGAAAAAGCGGTTAAACATGAATTTTCTACTATCTAAAGATAAAATTACAGATGCAGTTACTTACATACATTGAACAGTTTCTGACGG…	1	253591	254090
4	AGTATAGATAGTATTAGTAGTTAATTTTATTGAATAAAACTATTAGGTTACCTGGCTTAATAGATTTTGCAGTTGTTTTTCATCCTTGCTAGTACCATTTATATATCCGTAATTACTACTACTATTTTAATACTCTACGTGTTATCGCGTACACCCTACGAGCCAATGACTCATGAAGGATGCCTTAAAGATTGCGACTAATATTGTTGATCGAACAAGAAAAAACGATATTGATTGCTGTATCCTTTGGTAATTAAGGGACATGGCTCTCTTCATGTAAAAAATGGTTACGCACAAGAGCCATTATTAAGTATACATCTGTTTTCATGTAGAAGCTAAATAAAAGCATATTCCAGTAAACTTATGAATTTTCATTTCTATCCGACTACACCCGGTTAT…	0	253591	254090
4	ATACGATAGGGTATTGAACACCTTTCGGCCGGACCGGCGTTAACTCCGGCCATATAAATGTGGTAAAAAAGGGTACTGCGCTAATGGCCTACAAGTGTTCAAAACCTCTTCTATATAATAAGTTATAGTGTTCTTGTACATATGTCGCAGGCGCGAATACGTGATGTGATTTTAGCTGTTTAATTTTAAATTTTGTTCTTTTCCTAAACAATTCACGGAAAATCAACTGAGAGATTTTTAATATATATAAGAAATACTAACAACAATAACAGCAGCTGTTAAGGGATCTTACTTATTATTTAGCTCATTTATAACTTCTCCCAAAGTCTTCTGTTTAATTCTCGAGGACTTTTCATTTTTAGCGTTAAACCGCTCCTGTAGTACTTTCCCACAGTTATA…	1	316683	317182
4	TAAATTTAGATTTCTTTCCGTTCTTCTCTTGTAACGAATCTATCTGTATTCTAATTGTAATTATCTCTGATTACTTGAGATTGCTAGAATATGAGAAAGTTGATAATCACAACGAACATAACTAGTGCCCGATGCAAGGTAGCGAGGTCTATTTTCTCATTGTCGTTTTCGACTGCACCACTCGTCTAGTTTAAGTCCTCAGACTAATGTAGGGGTGAACTGATGTCAGTAAATAATACTGATTATCTGACCTATACCCCAAAGTTCATTTATTTTGCGCACCTCTACCGGCTAATATATCAGAGTGATTCTCTAATGACTTCCGGATTATGCACACCCGCGGACAGAATAAGTCGTAAAGCTAAGTTAAAAAGCATTTTCTGCTCGGCTTAAAACAGA…	0	316683	317182
4	TGGAAGATTTGAAAGTTACTGGGGGGCGGGAGGTGACAATTTGGAAGCAGATCCAAGATATGAAGTTGAGAACAAGGATACAAAAAATCTGTGTTTTAATTGAGACGTTCAATGCTACAGTAAGAGAATATTTTGAGTTTTCCAATCGATTAGAGCATGACGGTATATTTATAGATTTTGAAGTGAGGAAACCTAGTAGTAATAATTCTATTAATATCAAAGTCTGAATAATAGAATGAGTTACATACGTAAACGTGTAGTATTATTATTATTATTCTATTTCCTTTCCGTTTTTATTATTTATATATATATATATATATATATATATTTGGGTGTTTATATTTAGGTAGGGCATAAGGATTTACTGTCGGCATGAACCTACTTGAACAAAAAAATAAA…	1	329341	329840
4	GCTATTGTAATCAGAATTTTTATCGCCATATATTTAAGGTCTGGAAGTAGTTAGTATAGGTACATAAAAATATCTACAGGATAGATTTGAATTTCCAATGGAGATTTGGAGCATCAACATTCATGGATATCTGGTTTTACATTCTATTTATAAATTTCCCGTGAAACTGCGGATTTGCGAAAAAACGGGAAACCAAAAAATAATAGTGAAATTAAATAATTGAATTTGTTAGTTATAGTAAGAAATAACTAATAATTGCAGTAAAAGGGCAAAGGGAATTTTAGATGAATATGTTAGTTATAAATATATGAATTTGTCTATCTGACGTTATTTATTTTGGTTTCTTTACAGAATCTGATATTCAGTAATCAAACAGCTAATGTGTAAATGTCATCCACT…	0	329341	329840
4	GAGGACTTTTCAGTTTGAATTTGAGATATGTTGTGGAAGTTTCCCAATACCAGAACCGCCTTTGAAATCCGGAAGTTTTCTTTTATGTTCTTGTGAATTTTCTATCCGAGTTTTAACTTTCGATATTCAGAAAGAATAGCCGTTCATCTCTTTTATATTATATTTAGCGATGTAATGAAAGTAAAAAAACAAAAAAAAAAAACAACAATAATCAAATGACGCATATCTAAATATTCCAGAAAAGAATATAAATAACGAGGGTGATAAAGCGGGTGCAATTAAATTCTCTGTAGTACAAAAATATGTAATAACCGCAGAACTTGTTAGTGGAATCTCTTTTAGATGTAGCTTGAAGGCTCAATTCGCTCCCCTTCGGTTTGCTGAAGGAAGAACGATGCG…	1	407982	408481
4	GCCTGTGATGAGAGTTATTCTAAGAATAGGGGTACGATTTTTGGCACTATGTAATATGTTATTAACGGGCTAATATAAAGATATCCCTTTCATCTAACAACCTTTACATACATTTTATAATGAATTTGAAGATAATCCTGAGCGAAATTGAGTAACTACGACGATCTCTGTTGTTAGTTCGGGAATCCTTGGCGGGTGTAATATACTTCGTCATTTAGTCAACTGATTAGTGGTTAATGCTGAATTTTTATGGTAACACAAGGTTATAACTATCATTGAACTTCAGATGTTCTTGTGTACTCCAAACAATATTTGATGAATATCGTATACCTTATAATCTAAATCTAAAAATTGGATATGCCAATACATCTGATTATGTAATTGGGTACATGCTCAGCA…	0	407982	408481
4	GTGTTATCATGTACGGTATTAGATGATGACATAAGGTTATGAGAAATTGTCGTCGAAGTTAAAGGAAGCTGTATTCTGTATACATAATACTATAGAATTTACAAACAGTGGAATTGCAACAATTATCAAATTATTCACCTAATAATCACCTTTAACATTCAGGGAGGTTTATTTTTGCTTCCGAAATTTTTACAGTCTACAGGGAAGAAATAAATATTTAGTTGAGAAAGTTTTGTTTATTTGTAAGTTATTAATTTGAAAAATAAATACCATAACTAGCGCAAAGCTTATAAAAGAGATGTTTGTTGAAAAATGCAGAAACCCCATATATAAAACCATGAAATGTCACAATGGACATGATGTACATTCTTGGAGATAACATCATATTCGAAATATTCA…	1	434958	435457
4	TTGATTAATATTTAATACTAAGAAGATGGAAAGCATGATACAAAAGTAATTTATTTTGCTCAGACTAGCAAAGTCATGATGACTATTCATAGGTAGTATTCGAATTAATATGAAGTACGAATCAAAAAAACATGCGCTCCACACCTTAGTTTATCAATCGGAACATTACTCATATATTTCATGAGGAGAGCCCGTTCTTATCAACTACATGAAAGGTTCTTTAACGAATATGGGGGACGCAAGGTAATTATTAGGTGATAATCCCGAAGATCAAATTCCATTTTTTGATATACTATAATATACCCTGGATAATCGGATTTAATGCCCACCTTAAACGTATTTTATTATTAGATTTAGTTAAGGTCATTGACTTTAAAGGTCAACAACATCTAAAAGGTA…	0	434958	435457
4	GGTGGGACAGGTGAACTTTTGGATTGGAACTCGATTTCTGACTGGGTTGGAAGGCAAGAGAGCCCCGAAAGCTTACATTTTATGTTAGCTGGTGGACTGACGCCAGAAAATGTTGGTGATGCGCTTAGATTAAATGGCGTTATTGGTGTTGATGTAAGCGGAGGTGTGGAGACAAATGGTGTAAAAGACTCTAACAAAATAGCAAATTTCGTCAAAAATGCTAAGAAATAGGTTATTACTGAGTAGTATTTATTTAAGTATTGTTTGTGCACTTGCCTGCAGGCCTTTTGAAAAGCAAGCATAAAAGATCTAAACATAAAATCTGTAAAATAACAAGATGTAAAGATAATGCTAAATCATTTGGCTTTTTGATTGATTGTACAGGAAAATATACATCGC…	1	462286	462785
4	ATACCGTTAATCACTTTAACAACCTGATAGGACTCAGCCCTATTACCCAAAAGGGAAGGGTAATTTACTCTGAGTGGATGATGCGAGGGGACTTATAATCAAGACAGACAATCGCAATGAAATGTTTATCAATATTTAAGGAGTATTGAAGTTTTATAGGAAATTAGACTAATATTTAGGAAGTTGTAGCTCATGCATGCATAGTGGGTAACGTTGTCGAGTTAGTTTCCTGATGTGTCTAAGCATGAGAGATCGTGGGGCAAGTTTGATATGAGTAGCGATAGGCGAATCCAGTCCTAGATAGTGTCTGAGGTCTATATTGTCACTCGGATATGAAACGTTCTCTAGTTAAGAGCTCACCGATAAGATTGTTCATCAGGTATCATCATGAAATATGAA…	0	462286	462785
4	TTGATTTATACCATTTTGAAATCTAATCTTGCTCCAAGGGAGAAGCACCTGTAGACAGATCTGAAAAACGACAATACTCAGCGAGCCTGAAATGAACAAGCAAGCGATAAGCAGCCTTTGCAACCCTTTTATAAAGGGATTACCAGTCTTTTCATAAATTCCATACCTACGGTATTTTTGGGAATGCTTCATCCTTCTTAAACTGCAAAACACAGTCGTACGTAGGGTTGTTTGTTCATTTCTTTAACCTTCGACGGACAGATCTGGGGTACGTTCTAATAAAAGTAACCGCGCAGCCTATCTCCACGCGAAGGGGTAAAAGATCAAACAAGTCCTTAAGAATATACAAAAAGCTACATAAATATAAAAAAATAAAGGAATTGAGCGTAAGCATCTTTG…	1	483669	484168
4	TCATACACTAGGAACATATTCACAACCGGTTTAACGGTAATTGAACTTTATTTACATGGCGAATAAAATCATTTTACACCTGGTACGCAGTATGTTCAATGCACACTGACAGAACACTCAACAAATCACCTTTAAAAACTATATTTATTCAATGTTTAATTTTCCCTGAGAAATTAAATATGCAGTAAGCTTCTGAAGTTCGTTTAGAAGTTGTAGGCACCTGTTGACTATATTGATCCGAAAATATTCGTCGTTATGTACAACAGATCCCTATCGTAAGATCTGAGAGATAAAACTTCAAATACTGTTTAATGAGCGACTGCGGATTCTTCATTCTACAATTAGAGGCGACAAATCTATTTCGGTCGTCAGTCCCAACCAACAATAAGAGATAGAATC…	0	483669	484168
4	CTATTAAGTTACGCTAGATGTTTCGAACCACCCAGGTCACACTGTCATTATTAGTAGTACATATATATATATATATATATAATTATCATTTAAAAGGAGATATATTACTGATAATCAAAATAGTAAAAACTACATCCGGAGTATGACAGTCCAACGATTATGTAGTATACTCCTTTTCACGTTTTTGCAAGAAATATTCCTTCTTCTTGCCATGATAAAAAGTTGTATTTAGATATTATCTCGATTTAAGTGGCTCTTCTTTTATTTCTTGCTACTGGTGGTTTTTTTTGTTGTCTTTCGTCCCAAGACAGAAAAAGAAAAAGAAGAATATAGGCAAAAATATAAAAAAACAAAACAAAAGAGGAAAGGGAAATTAAAAGAATAGCAAATGCTTTAATC…	1	505174	505673
4	GAAAAACTAATATTAAGTCATCAAGCTTGTATAATATGCTGCATAGAGTGCCACTAATAACATGATATAGAAAACAATGGTATCATCTTATCGATCGATAAGCCAATTAAATACACTTCATAAAATATAGATTGAATTATCGCCTCATCACTATTAATCTTTACCCAGGCCTTCTTACAAAAAAGTGGTAAGAATTCATGTTTCATTGTATCTAGAATCAGAATCCTTGACGGATACGTAGAAAATTAGACCACCTTAAAATATTTTCTGAACTCTGATAAGTGTATTTGTTTCCTCCTTTTTAGACTGTACTCTATAAGTAAAGGACATGATTAAAAGCGTTGCAGTGTAAAGAAGCTTTGAACTATATTTGCTTTTATATTTTAAATCTAAGATAAA…	0	505174	505673
4	GCCGCCAAGGAAAAACAAAGATTTGCTAAAGATGCAGAGAGGGGTCCAGGCAAAAAGTTAACCAATATTCCTTCAATTCAGCAACAAAATTTGAATTCTTTGACCGATGAACAGAGACGCAGATTGATGAGAGAACAAAGGGCTAGAGCCGCAGAAGAAAGGATGAAAAAGAAATACTGAGGAATATCTCATATTCAAATTTTTAGGATTTTTCTTAGCATTTGCATATATTTTCATAGACACAGTACTTACATTTAATAACAGTAATTGAAAAGCAATATTAAAATATAGAAGCCCAAATTTTATATTTCAAATGAATAAATGTTGTTTTTTTTGGCAATTTTTTGCTCTTCTATATAACAGTTGAAATTTGGATAAGAACATCTTCTCAACGCGAAA…	1	554973	555472
4	GTAAATTAGTAGTAATGTAGAACTAATTATTGGAAAATAAATATTAACGGGGGAATTGGTATACCAGTTGTATCCACCCTAATCAGTAATAACTTCGACTCGCCTGAATATTCCGTCAACCACTAGTTCCATTCTTTTGAAGAAGAGATAAGCAACATTAACACACAAGCAACCAGCGGCAGTTACGAATCTATTGATAAGTACTGATAACGTAATATGTGTCGTAATGATCACTTCAACAATATAACAATGTTGATGGGGATAACTAGATCAGCAAGATTATTTAATTATAACCTTATCACGATGGGATAAAAAAGAAGGTGTCATAATGACGTTATTTTAATGATGAGTTAACCTTAATGGTTCTCAAGAATTTGAAAACATCAAAATATCCTGTGC…	0	554973	555472
4	TTGAGCAGATAAACAACGCAAGGATGGATGATGATGAAAGCACTAGTCATACAACCAGAGACATCGGGGAAGCTGGATCACAAACGACAGGGAATACTGAATCGGAGGTAACAAACGTAGCAGCTGGTGTTTTCATCGAACATGATGAGCTTTAAACAAGGAGGAGTATAAACTTTTAATTTTTTTTTTTCACGTTTTGCCTTTTATATACCGATTAAATATTTATATTTCTGACTTTTTCTTTACCGACACCAACAGGTGTAGGCTCAAAACATAAAAAAAAAGAGTATTCTATAAACAGTTCTTACGAATAGAACAACTCTTAAAATCCTTTTCTTGCCAAGTCATCGGTTATCTTCAAGTAAAAATTCAGGATGTCAACCTTCTCTCCGACAGTAG…	1	567401	567900
4	TTTCTATTACGAGTTCTAATCATCCTAGTAAGGGTATTGAAGAGTTCATAAAGAAACGAATAAACACTACGGGTCTAGTTAGATCGCACCGTTTCCTTCCAGCTTGAATTCGGTACATGGCCTCTTTAAATGAGTGATAATTTCAATTTTGTAATATATCCGGTTATAACACTAACTATTCCATTAGAACCCAATCAATTACGTATAAATACCATTTAAGCATCAAGTAGGAAGCGTCGGATGGAAAAACTAGAATATACGCCATTCAACTCCGCCCAACTAACTTAATTTCAATCTCAAAATATTTGATAAAGTGTATCGAGGAGCCAGTGCAACAGCGACATCGAGCATGATGCTCACTTACGCCTTATGTACCAAACAAACGATAGAAGGTTTTAT…	0	567401	567900
4	GAGACCATGTTCTGCAACATTTAAATAAAAAAATTCCATGCACTCAAGAAATGGAAAATACTAAATTAGCTGAATCATAGGTCAAGAAAATGATATACAAAATGGGTTCAAAAAAAATTTTTATCGAATATTTTCCTGTAATAATATTGTTTCTTTTAGAAAAATTTTGGTTTTCTATAATATATTTATTCTCCATGTTTTAATTTTCTCAGCTATTAATGTTCAACTTATTCCTTATAAATTTGTCATTCATTTTTCATATATATCGTTAATATATAATCTTTGCCTGTTCTGAATCCTTTTTCAACGACCAAAACTTTAAAAAAAATAAGTAAAAATCTTACATACATCGTAAATGAAAATACTTAGGATTGTAAATCATCAATTATACTAAATAGA…	1	639744	640243
4	CGACTCGAAATTTCGAGCTGAAAGAAGCAGTTTTTATCATCAATTAAAAAATTTCTTAATCTTCTTATAGCCTAATTTAATACTTACACGATAAAATTACACAACTCCGAATCGAGACTTTTAAGATTGCGACTGATGATTACAAGACTTAAATTTGTGAATATCTTCTTCTTAGTCGTCTTGCTTACTAATAAATAAATAGCTTACTTTTGATGTATTAGAATTATGTTTTTCTTTTCACAATTTTAAAATAATCCGTATACTAGAATCGTATAATATGATATAAACGTGAAGGCATACATCCAGCCCATGCATCTCCTTTTAAAAAAAAAACAAACTCTATCTCCTGCTTACCAAAATTATTAATATTCAATGTAAATAATATAAAATGTTTGGCCT…	0	639744	640243
4	GGAGTTCTAAGCTGGAATCGAAACAGTTGTCTCAATTTTAGTAATGTCCAAGGGCTTTCCAGGAGGTCAGTATATTCAAAGCCAAAATAATTAATGTTTTGGTCTGAATTTTTATTTTTCAAAAATGAGGTGAAAACCTCCAACGAAACTTTTTAATTAAAACCATCCGATACAGAATTTTAAATCATCTAAAGCATTTATTCGGCATTTTATCCTTGAATAACGTACTATGCAACTCATATAAATACTACAATATACTTTCTCTTTAGGAAATTCGTAGCTATCAACAAAGGTAGTGTCATTGTATATATACTTCCGCCTTCCTAAAAAAAACTTCATTATGCCTCCAAAGAAGATATCTTTGTCTCCTAACATGAAAAGAACAAACAATGTCATGGA…	1	702845	703344
4	ATTTTTATGAGTTTATATCTTCTCTGAAATTAAAAAGTAAGGCGCCTATCCAGTCCAGGTTATGAATTAGATTGATAGCATGGGTACCCTCCCTATAACTTCTACATCCACGTTTTAAAACTCTTAACTTATATCAAATTTTTCTACAATTAAAACAATATGTTTCAGCGTTTTAACTAACCCTTACCTTCGGATCCTTAGAATTTAATCCGGGTCTCGTTTGATGTTGCTTATTTTCTCACATGCAAACAAATTATCTTATACCGCCTGTTAGAAGGATCCAGTATTGACTCCTTAAGCTTGATAAAAAATAGTTAAGTCCAATCAGAAACTAACTATCTTAGCCATGTAATTTGTACTAGGTATCAAAGAAATCGAAAACGATTATGTATAAGTGTT…	0	702845	703344
4	AGACGAAATAAGAAGTACAAGAAAATGGAATCCCTCTCAAAATTATAACCAGAAATTGCAGAGTATCACATCAGATAAGGTAGCAGCTGCAAAAAACAATGGAAACAATGTTGCAAGCTTGAATACAAAAAAATAATTATGTTACCCACATTCTCCACTCTTCCACAGAAAAAATTCCTAAAGTTATAGTTCACATTGTTATATATGTATCTATAAAGCGAAATTTTTTAAAATTAATTGATTAATTAATATTTTGTATCTAAAGTGTTCATACTATATTATTTACTTAGATTATACATAATTAAAAAAAAAAAAAACTTTTTTTCCTTGTTTTCATTTTGTTTTTATTATTAAATATTAAAAAAAGTGTCCATAACATCAATGTTTTTTTTTACCTTT…	1	748222	748721
4	ATAAATTTTAAAGACTCTGATCGAAAGTCTTCTATTTAACTATAGTTATAGTATTTTATCTTTCCTTTCCGCTCTACTTCAATCTATTAAAAAATACTATCAAACATTTTGAACAATTATCCTCAAATGATTCTAGACATGCTTGAATCTGATAATAAGGAATCTGAAGATAAATCTAATAAACACACATTAAATTGCATCTAAATAATATACGATCGTTTACGATTAATAAGAAAATGTGCCGTATAGACTCTAATAAATTTGCAGAGAAATGTGAAACAATTACTATAAAACAATGGTAGTACTTAATTAGCATTTTTTTCTGCAATAAATTGTGAAGTTTAAAGTGAACATCTTATGAAGATTAACACAGAAGCTCTCACTAGCTTCTTGAAACGA…	0	748222	748721
4	GAAAAACTAATGAGCGAAAAGGCTGGACTAGGTGATGAAACGCACCTTATGGAGCACAAAAATAAAGAGAATGGAAAATACGATTGTTCTGAAGATGATTCGTTCAACTATTTAGGATTTTGTAAAGAAAAAATGTCTGTCTTTTGGGGCGATTTAATTACATTGGGAGTTATCGACAAAGACTGCCCAGATATTGGAAAAACAGATTACTTAGACACTAAACTTATTTTTTAAGCTGTATACACAATCAAGTATTTTTCTATTCACTGCGATAAAATTGTGTTTTTCAACATGTTAGGTCAATGGAAAGTCATTATTTTGAAGCAAAATGTAAAAAAAGAATATTATTAAGAGAATAAATTCTTTCAAAAATGTAGAGCAAGTTATGTGGAAATCAAA…	1	753002	753501
4	AAAATACTGATGTTACGTGTAATATTATCAAAACACTGTAATCAATAGACATTTCTGGTGTGATTATAAATTTCGATCCAATAAATTAGGAAGTGTTTGAGTATAAATGATTAAGAAACGACGATATTTTTCATAAAGTTTATGGTTATTGAACAAAGAGGTTCGGAGAACAAACATATATAATCTATATTTGATGAGAAAATAATAACACAAACTGTGTGAAAAAGGTAATCACTAGTTGTTTTGGAGATTAGGAACGAATCTAATTGGTTCAGAACTAGTAAATTTCAGTATTATGCAGGGGTTATAAACATTTCTAAACCTTGTGAGGTTGATTTTATAATGCTTAGGATAAATAAGCCAGGAATCGAACAAGTTCTACTATTAATCCTATGTGAT…	0	753002	753501
4	TTTAGGCCGCGCCTGAATTGAAGAGTACTTCAATACGTAGTGTACTGTCCAAACTCTCTTCCAAATTTTTAATATTTAGCTGGGGTTGGGTAACAAGTGAGCAAGGGAAAAAGTGAACATTTTAAGAAGAACAATAAAATAGCAAGAGATGGAATGGTAATGCTTGGCTCTCGAGAAGAGTAGCATAAAACGAGACTTGTTTAAAACAGGATATGACATACTTCAATTCAGCTTTCCCTATCAGCCGCTCGAGCAGTTATATAGGTGTGTTGCCGGAGTAATTTGGCGGAGGCCAACAGTGGCTAGGCGGCAACGCCTGGAACACGCGCTTAAAAGTTCTGGAAGGTTCGCGAATTGAGAACTGCTCAGGGGCGAATACAGGGGCGGCCTTGGCGGCAG…	1	806042	806541
4	AAGTACGACGCTGGGATCTACTCGAAAATCTCGTATGACGCCATAATAGGTTCGTAGTATTACCCAGGCACCGTCACGCATGGCAAAATAGGACAGTATATCACACAAGGGGGGGGAAACTGATTAAGGGTCGTGAATCATCCATAGTCATGTATACCTAAGCCGTAAAAGCACCACAGAAGGCCGTACAACTGTGAAGTCATGACAAACATGGTACAATCAGACGATTATGTGCTTTACTCGGAAGAGATACGAAGGGCTTGAAGTGTGTACTTAATTCAATACTGCTTTAATAAGTGGGTTGGTGTGGGTAGGGGAAGGAGGCGAGGCGCTGGTACAATACAAGCTTGTCGATTTCCGTTTGGTAGTCTAATACCTAGGTGTTGCCTCATTAGGTGA…	0	806042	806541
4	AGCTGACGATCCAGTCAGCGACATCTGTCTTTTTTTAATTACTATTGCTGTGTACTTATAGAGTCGGTGGCATTTATTTTATTTTTAGTATTTTTTTATACGTGCGTATTCTATTGTTCATTTTTTTACCAATTTTTTTTTTATTTTTATATTTTGTTTCTTGCGTGGAGTTTTTACAGGAAGTTAATCACAACAGAGGGTTCAATCTCCAAGGCATAAAATAAACAAAAATTGTAATAGTTAGCAACTGCAATACGAATTAAAATTTGAGGAAAAATCTAGTATTGTTCACACGAGCCAATGCTCTGAAGTTTCGAAAGCTAATAAATATCATGTGGAAACTTTTCTGAGTCATTAATAAGCAACACTATTTATTCTTCTTATAATTAGTCTTACAAG…	1	913724	914223
4	AATTCTAATCTACTATGTTCGAATATGAGTCAAAGTAGTAAGTGTCTACCCTTTAATAGCCGTTTTTGAGGTCTGTTCTTAATAACTATGTCACGGTATCAATATAGATAACACATCTCAGAGTTTTTACTATAATGAAGCTTGTTTCCACAGTAATTAAGACAAAATTATCTTTACTGACCTATCATTCCATCTTTTCATCTGAACCCCTAAGTTACTATTAGATGATAGTACACTTACTTGTAACTGCTTTGTAGGCTACAATTAAAGAAAATAGGTCAAAAATTACGTAGGTTCACATTTACACTTAGGACTATTCCTTTTTATTTCTATATAGGTAGAATTAGATTGTTTTGAGATATCTATGATCAGAATTTTCTAATTAAAGTTCCTTAATGG…	0	913724	914223
4	ATGTCTTGAAAATGCGAGAAGTCAAATATCTGAAAAAGATGCTAAAATTAACAAATTGATGGAAAAAGATTTTCAAGTGAATAAGGAGATAAAACCGTATTGACTTTTTATCATTCTACAAAAGACCAGTAACGAAGTGTACCCTGTTTTTCTTTGTCGTTTTCTTCTATAATGAACAATTTACTTTACGGTCTTTAATCGATTTTAATGATTAGTTGGGCTTTTGGCTACATATGTAAAATTACATATAATATAATGGACACATAAGCAAAAAAAAAAAAAAAAAAAATAAACAAATGAGCAACCCATCAAATACCAAGAACAAAGAATTTAATATAATATATAGTTATTAAATTTAAATGTATATATGCAGTTCTGCTCTTATTTTGTGACCAATTT…	1	921545	922044
4	ATAATTAGGTCACGTGCGCAATATTTATTGCGAGCATTAAACACTTAATTAAATATATAACTATTGGTCGTCTAAAGACCGAGTTACTATTTGATCAAACCAATTCATAATTAAAAACTCTAATATAAATAAGAACTATTCATAACAGGATAAATATTATTTACCTGTTTATTATAAAAAACGTACTGCGAATTAAGAAGGCCGTGTAAGAAAAATAATGTTGGAGAAGCTTTAAGCTCATGAAATTACATATATCACAATGAACAGGTAACTATTGCAACGTTCATATTGTTAATAAACTTTAATCTAATTCACTATCCATATCCTACTTTGCTAATATTTAATAGTGTCCAACCGAATACTGATTGCACTCTCTTATATTCAAAATTGATAGAATTG…	0	921545	922044
4	ACTATGAATTTCACACCATATCCTTATCTAAACGAACTATGGGGTGGTCAGCTAACGCAAGTATTGAATTCTTTCTCTTAAAGTACCCCTAAGTTGAAGAATTCATTTTAATCTTCCTTGCTTTGTCCCCCCCCCCTAGAAGCATAGTTTTGTCTTAACGCTGTAACGGTCTTGTATGCTTATTTTGGTGGTAGGGATCGGTTTGCACCTTGGAAATGCTATGTTTACTTTATTAAAAAAATAATTAGTTTTCCTCCAAAACGTAAACAAATATAAGTTTGAGAGACAAAGAAAAGAATGAAAGAGTCTTATATATATATAAGTTAGCTGGTAGCATAACCATTTTTCTCGACTTATTTATAAAACATTCGACATACTTCCATATTTCAAGCATTAATA…	1	1016585	1017084
4	TTGTGTATGGATTGTGTTCCAGACATTAAGGTACCTTGATACCATCAGATAACTCACATCGCCATAACCAAGTGTAGAGTCAAATATCCTAGTCGTTACCTTTATAAATACATATTTCAGACCAGTTAGCTTATGGTAACCCTTATGAGCTAAACCATTATTGAATAGTATGTCCTCGTATTTCAAATCTAAATCTGAAAGCGATTAAACAAATAAAATTGGGCTCCGGCAGTTCTTAGACCAGAATATGTAATGTCCATTATCTCAATAGATATATTGATAGTACTCATTTCCGCATTAACCAGGCCGATTTCGATATTTTGAGTGCTATAAAGCTTAAATTTTGATCCCTGGATATATTTTAAGCATCATTTAAGTCGATCTAGAATGTACATATTG…	0	1016585	1017084
4	ATTATCCATTTATATACATCAAGACATATTATTAAGTGTATAGGCGTGACTTTGACTATATATTTGATTTGTAACGAAAGAATACATCAAAATTCAACTATGAAATGGTTATTATTGTGCATGCACATCTTGAATTATCAAAAAGGTCTTAAATGTTCTTCGGACTTTCTTGAAATCTTCGAAAACTGATGAGAATTCTTCATTATTTTTTTTTTTCTTCTTTTATTATTTTTTATGTTTATTCCATATATACACTTATAATTTTTTTTTTTGCGATTAATATAAGTTTGCCTGGATACACGAACATATATATGATTAAAATGGTTGTCTCGAACAAAAAAATTCACTTTTTAGAGGGGTTTCTTATTTATTCGTATATGTACGTAATTTTGATGTTTA…	1	1057669	1058168
4	CAGTAAAACTGTATACTTCTAGTTTTTTATTTAACTCGTTGATTAATAATTGTCGTCACTTATATAAGTATTTGTAATACCACTATATCTACAGACGCTTATGCCATTTGTATCACTTTATACAGTTGTTTATTATACTGTGATAAGAAAAATTCTAAATATGCTCAGAGAAAGTAATTTATTGTAATGGTGTTTAATATATACCAAATATATTATCTTTGAATTAGTAGAACCACTAATGGTTACTATATCCTGATTGGATCTATTTAACAAAATAGACTAGACTGAAGTAACAGAAAATTTGTGTTTTAAATTGCGAAAAAAAATATTCGTGGGATTTTTAAACATTAAATCCTTATATTTGTATTTGACTTTGTTAGCTAGAACTAGATGGTTATA…	0	1057669	1058168
4	ATATACATAGACACAGAGATAGAGATATAATTATGCAAGTCCCTGTTAATGCTAGTCTGAGATGAGTACAGGAATTCTTCATTTAGATTGTCTCGGCTATGTCACTTTTCTATCGTTTCACCTGCACATGGCTTTGTCTTGAATACTGAAGCCGTTATTATAGTTCTATCTTCATGTTTTTAGAGGTTTTTTTTAAATGAGTTTATTAAAATTAAATTTTGAATGTTATTTTTGAATAAAAATATAAAAAAAATAATATTAATAATTTTTCATTAACTGCTCATGATATCAGTGCATTAGAAAATCTTTTGGTTCCACTTTTCCTATAAAAATAATTCAAGTTTTATCATTATATCATTTTTAAATATTTGATTATCATCGCCCGCTGGTCACCGCATT…	1	1109889	1110388
4	GTTTGAGTTTGAATCTTAAAGATTAGAAAGCCAAGTGCATTTATCTCATCTTTAGAATTTTCTTTGTATACGAGATGAGTTTATATATTAATAATACTTCACTTAATATGGCCTTGCGTTGGGTCAGATCTACTTAATATTTTATAAATTAACAACCATATTAATAAATAATATAGTACTTTATTTAATATCATTTCTATCAAATATCTACATAATTAGAAATTTTAAGAAATAATTACGTATTTCAGATTTGAACTTCGGGACCGTGTATAGCTCCAACCAATAATATGCACTCCTACAAGAGTTCGCAATTTTTAATTATTGTTATGTTGATTATAAATAATTATTTATTAAATGTGCCAGATTGTTACTTGAGTAAACTTATTTCTTTGGCTTTGT…	0	1109889	1110388
4	ATCAAGTCTACTAGTGTATTGGATGTTGATATAGATTCCAACGAATGTTTCTTCACCTCCTTCAAACAATCAGCTACCATAATACTGGCGCTTATAGTAACTATTCTGTGGTTCATGCTGAGAGGAAACACTGCTAAAGCAACCTATGACCTGTACACTAATTAAAACACTTTTATCCATTTTTTTTCGTATAAGCATATTTTACATCTTTATATATATTTATTTTTTTTTTTTTTATTTTGGTAGAATAGATTACATATACAACTTTTTCATAATGTCAAACTATAGAGTTTTATTTCACATAACGGAAGAAGCCTATTGGAGCCATGAGTATAATAAAATATGACCTCAACACTAGCCACTAGACTCTCGACATATTCTATTTCATTAATACTGCAG…	1	1130659	1131158
4	AAGAATTAACAAAGTCAGCAACTGACTTTTCCTCAAATCCGATTTGTTGGCATCCACATAATTTTCTTTTCCACATAATCTATTAAATTTATTTTCTAATTTTGAATGTTCTTATTGTATGATTAAGTCCGGAGTATTTGAGGATACATTATCCTTCAAATTAGGCAAACATATGACTGTAGATAACCCTGCGCGAGTCATAGCGACTATGGTGACACACATAGATGCCCTTTTTCCACTAAGGATTTATACTCCTCCCAAGACAATTCTTCTCTTCATGAGGGTTTTTATATATTTATTCCAGATAATCTAATTTTTATCATCATTCACTGGTATTACGATCAATAATAGAGATCTGGACAAATATCAAATTATAATATCGAGATGAACTCATATATA…	0	1130659	1131158
4	GCGCAGTACCGAGGTGAGCCCTGCATATGTACACTGATTGTGAAAAGCTCCGGCTCATAATTAATTTTTTTGATGAATTATAGAGTACTTTGTTTATAATAGAAGACTTTTTTTTTCCTCCTAAGGTAGCTTATGCGAGAAAGAGCGCCTACTTCGCTTCTAGCGCTACAAAACAATAACTTTGAAGGGTAAAGCTGTTAACTTTTCTTCAAAGCTTAGAAAAGAAAAAAAATTAATAAAAAATTATACTTCTATTGGCAACATCTTGCCATACAATATAAATCGTAAGGGTTCATTAAAAATATAAAATCAGAATTAGAGTGCATTTCAAATGCACAAATTAGAGCGTGATCATGAATTAATAAAAATGTTCGCAAATTATTTGGTGCTGAACATTCT…	1	1159230	1159729
4	TCTCAACAGCTCTAGAAGTCGGCCTGAAGGTATAGAATTTATATGCAAATTACTACGTAAGTGGATATTGTAATTAAATTATATTCCTATAGTTAGTTGTGTAAGGCACCTAATTACGAGAACGTAATCTGATATGTAGGATCCTTTGATTTCGCAGAGTAATTTCATATTAAACGCTGAATATTATTCCTATCTTTTCTTATCCTAGACACCGATAGTAACCTTGTCGGTCATTAAATTTAACTTACGCAAACAACTCGTAAAGTAAGACTTTCTCACCTTGAGAATGACAGATTGTCTTCTAGCTCTAAAAAAAGGATTTCGCAGAGCAACTTTTAAACGATGTATAATAAGTTAGCAAGATGTCTTTTTTTAAAAGCTCAGCGGGATTGGCATTGG…	0	1159230	1159729
4	TGAAGAGTTGTAAGCAGCACTAAATTCCGAAATTAAAGGGCGGGCGGATGCCACCAGTAAAATATTCTTGATCAATCTTTGATATTTTCAAATGATCTCCCATTGTAATCTGAGAACTGCTCTTGTTTGGCTACGTAAGGCAGTATGAGGGTTGTAGTTAGTAGTAACCCTGTCTAAGATTCCCGGTGCTATGTACTTCTCTCACAATAATACAAGTAGTGAATGTCACTTAATAAATTTTTGTAATAAAAAGTCTACAAAGTTTGTTTGTGACTTGTCGAAATTCAATTCTGTTGCTTTCATTTTTCTGTAGAGAAGAAATAATATTCCGACAAAATGTAAATAAATATGCTAAAGTGGGTTACGACAAATTTCTTGAGAGCCATTGATTTTTGCTAT…	1	1165836	1166335
4	CGTTAATGTCTCGAGATTTTGGCCTTGGCTGTACCAATACTGAATCAGATAACAGAAGCATCAAAATGTATATAGGTTCGCAAAACTGATTAAGGATTTAGCGAAATATTAATTTGATTACACTCGCGATGTTCACTAATATGGTAGGTACCTATCGTTATATAAAGTATTCGCGAAACGTAGATTGATAACAATAGCCAAATGCATGTAGATCTAGGAGCATAAATTAATATCAAAGTCTCTTACATATCTTTGAATTCAGAAGTCGTTATAAAAAAAGGTAGAAATACGGCTCACCCAGTTGTGATGATGACGGACATGACCTCCGAGTAAGTGACAAATGATATTAGTACGAAAATTTGGCTAACGGTCGCATCTAGTTTTATTTTTTGTTCTTTG…	0	1165836	1166335
4	ACAGCAGTGCGGTCAATTCATTTTCTATAAAATTGGATATGCTATTATATGTGTCTGTCATCTTATTCCTACAATCTATTGTTGCTTTAGTTTCTGTGCACATTTACCAAAAATATTTCTTCGCATGTAGATTTACCTCTTTTCCCCTGTGACGCGTCATCGTTTTTATATCACCTTTGAACAAAGCAATATATCTGTACTCAAAAGGTACAAACGAAAGTTTTGTTCACGAGAAAGAGATATTTTACATGCGAATTAAATCTTGATTGCCTGAATTCTTCACTATTTTATGATTTTTCCCTTCCTTCTTGAAATTTGATTTATATTTAGTCCAAATATTACAGAAAAAAAAAAAAAAGATGCCTAAGCCTTGGGTCTTATTTCGAACAAATCCATCCA…	1	1240616	1241115
4	TCCAACAGATTAACAACAGGTGAATATGGTTGAGGTGGTATACCTAGAACTATATACATAGGATCGCATAACATTTCATGTAAGACAAAATTACGACTTCATCTTAGCGAGAATTCATCAGCGATGGCTTTGGTTTATAACTCTATAAACTTCGTTTATTAAGTGATTAAACTTACTTTAAATTCATACCAGTTCATCTAATATTACATTATTTATGTGTTTGTATTCATCAAGAGATTTTAATCACAAGAGTATATTTTACAATTACTACCTCTAAATCTAACTAGCTCAATGTGGTCAGTTTATGTTTAAGTAAATAATCTCTATCATGTTAATGTGTATGATCTTCAAGTTCACAATTGTTATATGAATATTGTACCAAATATTCTCATTGTATGC…	0	1240616	1241115
4	ATATTGGAGAAGGAGGACATTTCGTTATCAAGAAAATCTCTTAATAAAGTAAGAGCGCTACATTGGTCTACCTTTTTGTTCTTTTACTTAAACATTAGTTAGTTCGTTTTCTTTTTCTCATTTTTTTATGTTTCCCCCCCAAAGTTCTGATTTTATAATATTTTATTTCACACAATTCCATTTAACAGAGGGGGAATAGATTCTTTAGCTTAGAAAATTAGTGATCAATATATATTTGCCTTTCTTTTCATCTTTTCAGTGATATTAATGGTTTCGAGACACTGCAATGGCCCTAGTTGTCTAAGAGGATAGATGTTACTGTCAAAGATGATATTTTGAATTTCAATTGACGTAATTAATGATACTATTAATAATACAGAGCGTATATGAAGTATTGCA…	1	1276169	1276668
4	CATACATAGATATTTTTAATGAGTACTATCAATTATAACTTGCAAGTAATACTTCGATAAAGGTTGCAGGTTGATGGGAAGTAAATTAGGTTCGTGGTAAATTATTTCCTCTTCAGTCTCATTAAGGTCTGAGTTTATATTGTGCCACCGTGTCCATTGTCAAAGTTGAGTTATTAAAAGCTTAGGATTTTAGGTAAGGCGCCGTAAATTGTTATGTTCAAATAAGTCTCGTCTCTACGTGATTTTATTCGGTTCTTTACTATAACATATTGATATAAGCATGGTCACATATTGGTAGTTGATCTAATGCTTTGCGATGCTATATACGTAAATGTATCAATATAAGAATATAGACATTAAACGTTGTGTTAATGACTTGGTTACAATCCAATAATTATT…	0	1276169	1276668
4	TCTTGACATCCAAGCTTCCTGAAACCCATCTTTCACTTGCTTGTATTATTGTAGAATTATTTCAACGATACCACTCATAACTAAAAAGGCTATCCTTCTTTGCATGTAGCCAATGCATTGAAGTGTTGCTATTGTCCCCGTTCAGGCTCTGCAACTGGATAAAATATCTTATTATGGTGACGGATTAAAATTATTCAATTTAAAAATCCTTCTGCAAATACAAAAAGGAACTTTTGAGTTTTACGTATTCTTATGTATTAGAGTAGAGAATATTTTAAAATAATAAACTAAGATAGTGTGTATCAGTTGTTATTTTATATGTGGTTTATGTTCATTTTTTTTACTTCTCTTTCGTTAATTCCATTTTCATTAACTAAATATATATTTGCCTGAAAAACA…	1	1302381	1302880
4	TGGGCAACATATGTCATTAAGTACAAACAGTTTATTCCATCGGATTTTCTAAACTTTCTGGTCTATACAGACAACGTGACTTACTACCTTGATATAAAATGACGTTTGATAATCGTTCTTTTTCAGTTAAAAGATTTATTCAACAGAATACCAATATTGGGTCTATATTTATCAGCGATAGAGGAATTTTAAACTTATATATGTATTACTCGCTTTTGTTTCACTGCAATCTCCCTTCGAGAGTTAACGTTCTAAATCAAGTTCCTTTTATGTAACACGTCTTATATATAAACCGCGCTAAGATAATCTACTGTATAGTATTTATGAGTTTAATTTGTTTGAGTGTCTTTTTTTGACTGTCCATATTGTTATTAAATATTTCCTGTCATAGGCACTCAT…	0	1302381	1302880
4	CCGTAGATCTTGATTTCATGACTGTTTTCGTGGTAATGTCCGAATGATACATATATAAGTTATATGCTTTCACTTTATAAGTATTAGCGTTTTTACTCACCATCCACTGCTTTGAGAAGATGTGGTCAGCAACCACGCAATACATCACATATTTTGGCACGGGTGATGTACCGATCTAATGGCTAAGCTTCCTTTTGGAAGCTGATAGAGATCCAGATTTGCATCTCTATCGCTATTGTCGTCATCGACACTGCTCACTTAGTGCTGCAGGTAAATTCCGTTTTTTTCCAAATTAATATTTATGAACGTTATGATGTCAAGTTTTTTCAAGAAGTAATTATCCGCGAAAAAAAGAATATAAAAAATACAAATGTGCATAGATCCTCACATAGTATACAA…	1	1353297	1353796
4	CTCCCACAACTGCCGAGGGATTAAAATGCTTTCAAAACCTTTGAAACAATTAAGGACTTCGATAATTCAATCTTCACTCCTTCAAAGCGTATAGCTCAAACGTCCTCCTACCAGTTGTAATTTAAAGTGAAAACGACTAAATGAACAGTGGGAGAATTTCACAGGAGATGAGACCCAACCTTATATAAATCACCAGATCCTACTAGACATAACTTGAATTCAATACAGTGAACACTCTACTTTCTGCTGCTCAGATATCGAAGAAAATACTTGGGGATCTGTGAACGAACGACGTAGACAGTGAGACTTTTTTTGACGGACAGGCCTCTTTATATTATTTCCTTTATTCGTTTACAATTGGAATACATTTAAGAGACTCTCAATCGTTGTATTAATATA…	0	1353297	1353796
4	AAAATAAGTACAAAGCCATCGAATAGAAATGCAACCATCTACCGCTACCGCCGCTCCAAAAGAAAAGACCAGCAGTGAAAAGAAGGACAACTATATTATCAAAGGTGTCTTCTGGGACCCAGCATGTGTTATTGCTTAGTTTCTGCGTACAAAAACGTTGTTCTCCCTCCTTTATCTTCCTTTTCCGCTACACCAATATATCATGTTTGTTCGTAATATTTCTTTTTAGACCTAATAATAAATATCCTAAGTAACTATATTATATAAAATATTTTGATACCCTGTACCTGCTTTTGTTATCGTTGTACATCCATGCACACGCTCATATATATATATATATATATATATATGTATATGTACATATACCGCTTACCACCTACCGTGAAGTATATGTAAGGG…	1	1385148	1385647
4	ACACAAGAAAAAAGTTCGTATGTACAGGTAAATGTCGAATAAAGGGCTTAGAGTTCGTAACTATTCCCCTCGTAGTGTTACTATACTTTTCTTGTGGAATAAATCGACTTTGAACTTCCCTTATGTCGATTTAAATTGGAGAGAACATTAGTGAATTGACTGCGTACTAATGACATTACCCCATGATGCCCCTATAATTATTCTGATTAGTATTAAGTCCAACGGCACAGGTTTCTGTTGCAACCATTTATCACACCTCCAACCTTAGCATGCTCCATAGCATCGCGTCAGCGTACCTCACTCATTATTTCTAGTATAATTAGACTTATGATGCTTTGTAGATATGGATCAAAGACAAGAGAGACATGCCAATTTTAAGTAACTCCACCAATCAGAAAT…	0	1385148	1385647
4	CGAATGCCCCAAGGCGGACATAGTCAACGAACCGTTTATTTGATCCAATTTGACAGGCAAGTGCTTGACAGGGAAGGTTTGAGATTTGGCTGATATCATCTCAAAACATCGGTAAATACCTAAAACCAAGAAAAGGATAAAGAGTTTGTATATTTACTGTTGATTTATAGACATATGCTCATATATTCATTACGAAGAATGATTCTTTTAATTGTCGATTTCCTTGAAGTACATCTATCATATAAAATCATTTTCTTTTTATATTTTGGAATGTTTTTGTGCTAAAAAAATCATTATTCTGGGCGACATACAGTAAAATAATATTTAATATGAAACAAAGCGTATCATTTTGTAGACACCGATATCACGTTTGAACAGGTGAATAAAAATGCTCTGAAT…	1	1404081	1404580
4	AATATTTAAAGAAATATGTTAGCAAGCGGTGGTTTTATTGATTTTGTAATAAAAACTTAACAAAGCCTCGTTGGAGATACTAAAGTACTCAGACGAAGAACTAATCAGACGGAATCTACTTGTGACAATGCTGCATTTTTAACACCAACTGAGAGCGAGTAATTTATTAACATTTCTCGGAAGTGGACTTTCCTATACTCAAATAAATCTAATGTAATAAGCTACATCGATTTATGTCTGTGTTTTGAGTATCCTCATTTATCAATGAATTTGCGTCATATTCAACATGTAGTAAAGTGAGTCGTACCGAACGAGACGCATATTAATTACCTTGCACTCGTTTTTCGCATAGACGGATTTAATTTAACACTCGATTTTCTCCCCATGCTAAAATAGATT…	0	1404081	1404580
4	CGAACTCTTGCATCTTACGATACCTGAGTATTCCCACAGTTCACTGCGGTCAAGATTTTTTCTTGAATCAGGCGCCTTAGACCGCTCGGCCAAACAACCACTTATTTGTTGAAATTTTTGTATCATATGTTTGTATATATCATATCCCATTTTTTAAGAGAGTAACTTCTTGTCGGCCTCATTGTTCATAATTTGTAGCCAAGTTGTAGTGATAAATAATAATTTAGGCAGATATTCTTATATGCTTGAGTGGAACTTCTAGCATATTCAGTATACTTGATATTAAAGCCTTTAACAACAATTAATGTTCGGAAAATTAAACTGTTACATAATTTATGTTTAGCTCTTACTTTAATCCCAAAGAGGGCAAATAGCTTTTAAATCTTCAACTACTATAAC…	1	1461731	1462230
4	AGTAAAGTAATACTCGTATTATATTCGCGAATATGTGCTTCTAACCGATTCTTATATACTCACTGCAGCATTAGTTATTATAATAACAGAAAGTTTAAAATCTTGTATGGAAGACTAACTTACTTGTAAATTTGATTATGCATTATGTACATAAGCCGTATTAGAGCTTTTTCGGCCTGCTTTTTTTTAAACTATAATTGAGATTGTAACAATTTAATTGCCGAAACTGAATAATTAATCCCATTTCACGTGTATATTACTACATAAAAAATCTTTTAGTTAACGATACGAATCATTTAGACCACGTACCTATCTTCTACTTTCAACCAAATTCCTCTGGAGCACAAAAAACATGCACTTATGCGAGCATTCTTTATGAGAGATGTTTAAAGAAATTAT…	0	1461731	1462230
4	ACTTTTTCTTCAGGCAAACCGTTGACGTAACTTCGCTTCAGTAAATCTGAACATGATCCACCGCCGCAATATTCCATGACAATCCACATAGAGACATCTTCTAACATTGTTGCAATATAGTTTGTAATAAGAGGAGATTTCAATTCCGCCAGAAAAAAAATTTCCTGTGCTAACAGTTCAATGTCTTCGTCGGAATGCTCCAGGTTGACCACCTTAATTGCCACAATTTCTTGCGTAACTCTATCCACTGCTTTATACACATCACCAAAGTTACCTCTGCCAATACATGATTGGATGGAATATAGCTTCGATGGAGGGGTTCTTGACCTAATTGATATTTCTTTGCTTTCCATTTTGTGCTATTTTCTTTTGTTGTTTAGTAAATGAATTAGCTAGTAA…	1	1486686	1487185
4	TTTATGTTCAGTAAATTGAATGCTGATACGCGATGATTCAACCGCCTCCTAAGGTGGTTCATAAAATTTCTTTAGGTCCCGATTATCACCACCTTAAATGTGTAAAATACGGGTCAACTTAAATGCTAAGTCTTTATCTCCAGATACGCACCTAATGAAGACCGTTTACGGACAACTGTGCTAGATGCATTGAATATGCATTCGACCCGTTTGCACTTTTGCCGAGCAACGCTTCGCTCACCGGTTATAGAGGAATTAGACATATTGTCCCTTTCTTCGTAGTGCGTATAATTTCTCATTAATTTCTTAATTATAAAAGTAACCAATCGAATAAGGCTAACATCGTTGTTGATCGATATTATAACATTTAATCGATGATATTTATGCTTTCAAGGGTAT…	0	1486686	1487185
5	TTCGCCCTGTTTGAACGGAATGATTGGCCATGAGTTCACTCGTCGCCGACTCGTACAAATCTGTTTCAAATCTGCTACCTACGCAGTGCCGTCCTAGGGCAATCAACCCCTGACGCATCTCCCGAAAATTCAGCTTCTGAGGTGCATTCTTCGGAAGTTCCCTCATGTACTGCCGAAAAGTTGCGTATTCAACCAGACAGCCCTTCGCGGTATTCAGAAACATGTAGGAATACAAAACTATCCTCGAAATGTCTCGATTTGTTACTTGATTTGGATCCTCAAATCCCACCACATCCATCCAAGGATCATGATTAAAAGCGTCATAACTGTTACCAAGCGTCATAACTGTTACCAAGCGCACATATTTGCATTTGCCTTAGCACAGTGACAAAATAAAAC…	1	3755	4254
5	TGGGTGATGTTTTTTTTGGTTAAACGTCAACTAGGTAACAGCAAACCACTCATAATTAAGAACAAGCGCCTGGACTTCTATCTATTTATTTTCGATACATATAGTGTTCCACCATACGTACGCTACGAGTTAATGAGTGGATTACAGTATACTATGCGTCTACATAACCGTCAGCCCTTACGGAATCCCCATGCCGCACCAATTCAAGTGTGGGGAATGAACAGACTACACAACTATGCAGCTAATTGGCTCTTACCTAGCAGATAAGAAGTTGTTAACTCACTCTGCAATTCGAGGTCAAGTTTTTACGCCGACTCCTGTTGGCCTGGGCCATCATTCGACTTAAAAGTCCGAAGCTAGTGTTCTCCATACACATTCCAAACCGCGCCGTTCAATTAG…	0	3755	4254
5	TATATTATTTGGTAATCGCCTAGTCACAGTCATTTAGAAGAAACTTAGCATCATTATTCCAGCATCATGCACCAGAACAGGAAAATGCCATTTCTAAAAGTATTCTCATAGCCATTAAACGATTCAATACTTTTTTGGTAGCTAAGTCAATGCCTCTCTGAATATTGTATACTATATGAATAAAGTGATCCCATAATCAGACTACCCAGCACTTAGTAGCGCATTTTAGAACTAAATATATATTGCCTTTTTAATACTGTAACTTGAGAATTCTTAATAAGGAACAACAATGGTCCAGAAGGTGTTCGGTAGAAAGATAGAAAATTTTAAACCATACACTATCAAGCAATATTATACTTGTTCTTTAATCAAGAGGGGATTGTACTTTTATTTGATTTG…	1	11705	12204
5	TTTTTTTTTTAATAATTAGCAGCTCTGCGTGATTAAAATTCAGCCTCAACGCGAACCCCTATTGTAATGGTTGCTAATTTTAAATGAAATTTTTTACAACCTGTACATTGTTATATTCTATGGCTTCTCACTCCAAATAAGTAATATGTCTGACGTTTTTTAAGATATGTGATAACGCCAGTCGTTACATAGTAACTAATTCCATACACCTAATTCTGGGGCTGTGTAGATTGAATACTTTCATATGTTTACTACTTCTTGGTCTTTCATTGAACTCAGAGTAAAATGATTGATTATAATAAGGTTAGCAGCTGATAGGTTTACCTGGATAATTCAATAGTGAAATCAAAATTGAACCCAGATTGCGTTGAACTATCAAATTTCACACAAATGAAATAC…	0	11705	12204
5	TCTTTTTAAACAATCATAAATAGCACTTCTTATCATACAACCTCAAATCATATCGGTCCAAATTTGCTCAAATTGTACATGAGATATAACTTTTTCTTCTAATGCTTTCATTTCAGAGTTTGTTTTTTTTTTTTCTTTTTTTTTTTTTTCCTTACCGGAGTCTGAATCTCTTACTTCCTTAACTTAGATGTTAGTGACTAAAATCTGATGGACAGTATCAAAATGTAAATATTGTACCTAAAAAGAAAAAAGTATTAAAGTGGTTTGCCATAAATTTTAAACAAGTGAAAAGTTTCAATATTTATATTTACATGATTGTGGACAAGCGGCATTGTCTACAGGCTGTGCAAAATTATATAGTACAGATAAATGTAACCAGAACAACGAAGAAAAGGTCCC…	1	59238	59737
5	ATATCTTCAACAGTTCTCCCATTAGCAAAATTCTATTTGTCTAACTGTAGGTGTTTTTTTATTTTTTTCATTTGTATTTCTGTATTTATTTAACATAATCTGTTCCTTTGTTGCTGACAGCGTAAAAATAGATAACTTCAACTCGTACTATTGACGTAATATTTCTCATACTCGGACGGGCTACTTCTTTCCGCTAAAGATCATCTGTACAAGTTGCTTCGGATCTAAGCGCATTATGTCAGTTATGCATTCTTGATCCTTGTTTATTTTTCACGCCATAATATTAATAAATATTAAAGATTCGCTTGTTATTATTATGTATCAAATCTAGACATCAAGAGCTCCAATATTAGGAGATGTTCTTTTAGCTATAAAATATTAAGTTCAATCTTGTAACAT…	0	59238	59737
5	TATTGCTCGATTTCTTTGGTAGTTGGGGTGTCGAGCATTTTTTCAAGTTTTTCTTCATGGACGACAAACCATCAGACATTTCTGTGCAACAGGTCAAGATTGCCTCTAAATGATAAATCTTTTATGTAGTACCCCTTTTTGTATTTATATACTTATATTACCCATTCATATAGATCTTTTTTAATGGGTGTATTGTTAAGTTTATGAAAGTGCTGTATTATTTGTAAAACAGCTTCTAAGTATACGAAAATTATAATAGCTTCAAGTTTATATTTTGTTGCTAGCGTTACGGTTATGTTTTTACGATACATATCGCCTAAGCAGGTCTCTGCGCCTAAAAAAAGTAAACATATAAATTGGGAAAGCAATATAATTAAACATACTGCTATAGTAAATTCA…	1	93793	94292
5	AGTTTTTAACAGCAATGTATTTTTAGTATCTTATGCAAGTTTAAGGTTACTCCGTCAAAAGTGACGGCCAATTTCTAATACAGTGAATGTTATATGAAAGTAAAAAAGCACGTTTTGATGTTTCTTGTCACTACACTCTACAATCAGATAAGATAATGTATCATCTCTGCCCTTACAGTATGTAGCATCAAATCAAGACCATGATTTTAGTAGCCAATTTACCAAGATTAATATCCAATTGCGTTTTTTTATTTGGTCATGGTTAGATCACAGAATGCTATTTCTTCAACATTACAAAAGATAGAACTTTATAAATAATGGTCAGGCTCTAGCGGATAATTTCAACAATGGCTTTAAGTTATGTGATGTTCATGCGCTTAATTATATTAGACTTTTTAT…	0	93793	94292
5	CCTCTTTACGTCGGGCTACTCGCAAAATCAAGTAGTTTTAAACCTTTAGTATGTTGCAAATAAAGAGCAAAAAAAGAATTTATTCATCCCAGGAATCTCACTACATTTCGTAGGGGAAGAAATGTAGATTTGAGGTTCATTTGGCTCGTGAGAACGACTTGAACCTTATTCATACTTTATATAATATTTTAGGAGTATTGTAGCATTATGTATATTTTTCTTGCGGGTGTGCACTGCCGAAATAGCTGCTGAATATCCAGATTAAAAAACTAAACAAAAAACTGTTTCTTGTTCGAATAGTAAAAGAAGGTTTTCCCAAATGCTATTGTTATTTAGAAACGCTGGAAATACAGTATTTTTTGAAGAACTATCCGTTTTACCCGAACCTATTTTAATTCA…	1	145432	145931
5	TAAAAGAAGTATTATTTTAAAATATTTATAGAGAGCTTTGAGCCTGGGACTAATGAGATACCGAAATATTAATGGTTAAGATTTACAAGAATATACAAATATCGCTCTATCCTCTATAAATTTCTGGGGCTTGGACTTAATTTATTCACTAAACCTTGTTATAGCAAGTTTTGCAGTTATTTGCGCAAGGATACAGATAGTTAAAACATATCAATTCTTATCACGGCACATACCTGAACTTATGACGATCAATAGATCTGTAACTGGAATTATTACTAGACATCTTTAAAAATAAAGTGTGGTTTTTAAGGTATTATTACTCTTAAGTATAGCGTGTACGTTATCTTCTACTACGATATTTTTTCGTCACCTCTCGTCGGAGTAAGATAACGATCATTA…	0	145432	145931
5	ATTAATGAATGAGCAACGTTTGACTCACATACAGACCTAAGTGGCGGAAATTATTATTGGCAAAATAGCTGGGCTTGCAGTTTTCCTGATTATTTGGGTAAGCTGATGGTATTCTCCAAACGCGGTGGGCAAGATCTCAGATTATCTGCTCCTTATCGACTGCTTTTTATTTCTATAAATGAGCTTGTATACACATGTATAGTTTGTATTTGGATTATTTATACTTTTACGGATTATGTTCGTATTGTTTGTATTTCATTCCCTAATTTTCCTTTACAGATATAATTTCATGATTAAATTTCAAGGCAAAATATAAAATTATTCAGAAATAGCTTCATCACACAGTGTCTAGCGAAAATATTTGTTAAAATGCTTAACCCAAAGTGTCATTCTCGACAG…	1	173489	173988
5	TGTCGTTCATACTGTTTGATTTTGGGTCCACCGGACCGACGTTCTACGCCACTGTGATATTAATCGATATACTGAAGTGTATTAGTTATTCATCATAAGATTCTAGGAAACTATAAAAAAGAAACTTTCATACAACGTCTTCGGTTTTTCACTTTTCGTATGACGCACAAAATTTTTTTACTGATTGAATTTTGTGTGATAATACATTTGATTAACTTACAGTTCTTATTATAAGTGTATATGATTAATAACTATTCCCCATTCAACTGGGGTCATATTGAGAAAATAGAAATTATCTCAACCGCTCGCGTCGATCATAACCGAACGGACCACATGAGATAATGGTGATTGTGTGAAAGTTTTGTGAGTCTAATTAAAGCTGTTATCGTGTTATTTGAT…	0	173489	173988
5	TCATCTATGAGATGTTGGTGTTGGTTATGTAATTGACGCATTTCCGCTTGGAACTGTTGCAGCTGTTGGCGCGCGTGGTTTTGCTGACGTGCCAGTACCTGGGCCACGTCCTTTTGGAACCCGTCCATCCGGCGCTCAAGGTCCGAAAATGCGTCTATGCTGGCCATTCTTGTATGTGTGTATGTGTTGTATACGTATGAGCGGTTTTAATTGAATCGGCTTAGCCTGTTTTTGTTTTTGTTTTTGTTTTGTTTTGGTTTGGTTTGATTTATTTTGGTTTGGCTTAAATCTTCGAGGAAATTTGCGCTTTCCGCGTAAAAAGGGAAAAAAAGCAGATATATGTACAACAGAAAAGACAGAGATGTTCACGAGAGGAAGGAAGATGGTCAATCTGAGTTT…	1	192458	192957
5	ACAAGGTGATTTAGTACCAGATCTGTTACACAATTTTGGTCGTAGCGTATGGTCCGGGCAATCCGTATTCGGAAGGTATTTCTCATTTCAATTGTACAGCTGACGCTTTTTATTTAGGGATGGAATTCTTATGTGTCTAGGTACCGGAGATGGAAATCTTCTAATATCTGAGTACTAACGTTGGTAGGGGACGTGTTAGATAGTCTCTTCTGGCTTTCTAGATTTAGAGGCCTGATACGATCTATCGAAGGTCTTACGTTGTTATGCTCGTATTTGGTAGCTAAGGATAGTGTGCTCCAAAAGCGATCAGCTACTGCTTTACTTGTTGGTTGTAGTATACGTCGGTGAAGCCGTCGAATTCGAGTTTGAGAAACTATAATGCTGAGGAGAATATATTCG…	0	192458	192957
5	ATCTTTATCTTTTTCATCCGTATTATGTAAACCTGAATAGCCCCTTGAGCAATTGAGTTGCATAATAGCATGCAATTGCATATTGAACCTCCTAGGACTTAAAGGTTATTCGTCAACTAAGGAAAAATATGCTCATAACTTACATATCTCGTACACCCTAAAATCCCACACAGGGATTAAAATTAAAATTATGTTTAGGTAATGAAAAAATAGTAAAAAAATGCTTCCTTAAGTTAATTATGAATTTCCCTATTAACACACATGCGTACACAAAAAAAGTATACGGAAACTATATTAGACTACACTACATCAACCTTATTTTCTTTTAAAACCTGGTGGGGGCTGAAACTTCCTTGTTTGAGGGGGCGCTTCATTATTAAACCTCGACCTATTTGCGCC…	1	212272	212771
5	AAATTTATTTTCTGTTTAACTACGTATTCCAACGAAGACTATACTCTCATCGCACGGATTGTCTACTGAGTAACCATAACAGATGTTTGTGTATCCTAGACACACAATCTGGATAAAACTATGGAACAAGGAGCTATGAGTCTGGCTAGGAAGTTGTGAAAAATAATCAATGCTATGCTTATTACAATGTTCATACAGGTTACAATGAATTCACAACATTCGCTTCATCATACTCTATTTCACCAACCATAGTTAACATCCGCAGAAATGTCAACCCGACACATAGCACATAAAACGGTCATTGGGTTCAATGTTAGGTAATCCTTTTGAGACATCTAATAGCGTGGTGGTCACAATTCCCGAATCCAAAAACTTGAACGACCTCTCTTTTGTTGAATA…	0	212272	212771
5	GATCAGCCGTTTGATCGGAGACTACGGTGGTGATATTGGATTCGAGTTAGGACTAAGTTGGGCATTTATAGTTTACAACATTGCTAGACCCTTTGAGCTCAAGTACTTTGGTCGTTAACGAAAGTTCATTTAAATGTTTCGCTATTTTAGTCTTTGTAATGTAACATAAATGGCTCTAGTATGCAAATCATTAAAAAATAGCATGTATGTTAATTAAATTATCACGGCTCATTCATTTGAGTTGATAACGCAATTCTGATAAGCATATCACGTGACTGTGGTTCTAAGAGTTACTCCGATCGCCAGTAAATACTTTATGAGACGTTGCATTATTTCTGTTTAGTTGATAAATTTTGATTTCTAGTCTGTTGAAAGCCTAATGCATGCAGATGACATAAA…	1	276036	276535
5	GGTTAACGTCGGGCAGGATGGATAGTCTATTGTTAGTATCTTTCCGTAATTTTAATCAACGGAAATATTATTGGGCAAAAATATATATGTGCAATTGTTTTTCGAATCAATAAAAAGGTCATGGACATCACCTTGATAAATGAAGCACTTGTCTCAGCTTACACGTATTTTTTAATTGCACGGTTATAATGGATGGGATATAGCGTAGTTGTCTTAGTTCACTTCTGATTTAGTGATGTTGACTTTCCAAGCGAGTTAGCAACTGCATATTGAAAGCATAAATGTGTCTGGCCTTATAACATTGATTTTGTCTTTTATATTAATATAGTATAATGACAAGAGATATTTGTCCCTCCCCCTGTCGTTCTAGAGAAAGATTAATTAAAACCTAGGGGTTTT…	0	276036	276535
5	GGTGAGATCAGTCGTTTGATCGGAGAGTACGGCGGTGACATTGGGTTCGAGTTAGGCGGAAGTTGGGCGTTCATCATCTATAACATTGTAAGACCTTTAGAACTCAAATATTTCGGTCGATGACTAAATGTTAATTGATTAATATTTTTGCTAATCATTGAAATGATTGGTTTTAATGGATAAATCTCGACATTCGAATAGATAGCATATAATTCAAAAACGATTATAATGGGATATATATATAAGTTTAATAATATTAACTCCCTTCCCATTTCTTGAAGAGAAGAGATGTGTTAACTCCTCCAAATCCGAAGCTGTTGCATAATGCGTACTTCGGATTAGCTCCCACAATAGGTTTGTCTCTTATGAAATGTAGCTTATCGGCCTCGTTATTTTCTA…	1	278042	278541
5	CAAACTAGAAATAGGTCTAGGGTGGAAAATATCCATCAATAGCAATATCTTCGTGTCTGCTTTAGGATTACTCTTAGCGAACTATAGCCAGCCATTTGTCGTTGTACGACGTATTTTGGCTTTTGTAATTAACAAAAGGTTGATTTGAGTTTTGAGTTTAAGTCGGCATTGTATACTTGCGTACGATTATGGTTATGGACCAGTAAATTCTAAACGTGTAATCATACTTGAACCAACTGGTGGAGATAAAAGCAACTATTGTGAGTTACTATACAATTACTATAAATCTAATTTTATAGTACAATTTATCTGGGTAAGGCCCTCCACATGATAAACCGATAGTCATTGTCCCCTTAAAACCTTGTCCGGATTAAATAGAGAATTATGCATATAGGTAGA…	0	278042	278541
5	TTTTCTCATCGGATGACGAGTAGCAAAACCCGACCGCCCAAAGCATCCGGGTTACGAGATATTTACTTTTCAATAAATAGATTCAATTATTATTATTTTCTCGAGACATATTACTGACACAAGAAATTTCCTATGGGAGCTTGATTTAGTTTTTCCTTCTAACATTGTCATTTTAACTGTGTTGCCTTCCCTTGCTCGCAACTATGCTACGCTATATTGTACTCTTGAATTTTATTTATGTTTTGTTCCCAGCGGGCATCTTTCAATAAAATGAACTCAAGAAGAAGTAAATAATAACAAGCTATAATGGGTGGCCATTTGTGATCAAATTTGGAGTGAAACACGTATGATTATGTTTGAACTCTCTTTCTTTGATACGAAACCTCAAGCGACGTAGGT…	1	287337	287836
5	AGTTCGTGAGTGTTTTATTACCAATAGATTAGAAATTTTTTAATGCTAAGATTGAAAAAAACTCTCACGATTATGTTGTGATCGCTCAGGCATAGCGAAATAGCGGTTTCTTCAAAATACCTGCTGTTTTCTCTTAGGTTCCCATTTCTAGGTACTAGAAAATACGATTCCTAAATCGGATGTTTCGCAGGTAATTAACTCTAATGGAATTATACTATTCTTGACTTCCGGAAACGGACGGAGCGTTTTGTTGGTAGTAACGTGTTATAGATAAATAACTTTTTCTTCAATTTGACCCCTGAAATTGTAGACAGGGATTAGATTCTCTAATTGACCCCCAATCAATAAGATAAATATACCTGACCAGGTTGCCATTTAAAGTTACTACCTATGCGCAGC…	0	287337	287836
5	GTTATAGCATGTGCTATTGATAACCCAGAAGCTTGTGAAATGTGTTCGGGTTAATGAGGGCTAAGTTTTTATTTCTTCAATTCTATTTATCAAAATTTGGGTGTTTACTTCGAGGTGTAATTTATATTTTCTTTTGTTTTCTCTGATAAAAAAATTGGTTTCCATTCTAATGCCAAGCTAAAAGGTACCTATATATGTTTACTAATTATTTTTCTACTTTGCATATATACATAAAAAAAGTCGAATAATTTAACATGAACATTTTAAGCTGTCCTTGTAAGAAGGCCATGATACAGATTCCCCCCTGCCCCGAAATGGGGTCTAGGCAACATTGTTCTATAAAGGAACGCAACTTTATGTGGCAACATTAAAGCAAATACATATCTACTTGTGAAGCCA…	1	301563	302062
5	ATACTCAATTGTTATGAGTGACCCGTTTCAGTTGATTGGAGAACCTTATTATTCTAAACGCCCCCGTACATATTCTTGATAGCTTAGTCTTTCTCTCATCAACGACAGAGGATGAATCCAGGGTTTTCTAAACCTTTTATTACATAGTACAACGTTTTATTATGAATTTAGATGCTTGTTCACGCAATTTTATTACAATGGGTTATTATCACAAATTCCAACATAACTATTGTATAATATGGTCTACGAGTAACGATTCTACAGAGTATAAAAAGTACTTCGGATGTAAATTTGCACGTTGATATGTGTTGTTGTGGAATTAGTAGTTTCGGTTTCCTTGATAAACGCTTTTTGATCTAAAAAGTGAACACAAGTACAAGAATTTTTTAGTCGCATTGA…	0	301563	302062
5	CTGTTATTTAGCGCAGATCCTATATGCTGCATTTTTAGATGTATTTGAGCACTACTATCGTTAATGCCGTGGCATTGGCTATGGACCAGTTAAGTCACGGCCTTTCTTAGTTCTATCATATACGACGTTATACTTATTTACTTTCCCAGCGTTGAAATTAATGTGTCTTTTTCATAATATTTACTTTTTGGTGCGGAAATCTGTAATATTTTAAAACAAAATCTCATCCTTTTGAAAAGAAACGATGAAGAAAAAAAATAATAACATACATTGTACCTTCACTAACACTTGTAAAACAAACGCTTACATTATAATGGCACAAATGAGCAATCAGTGTCACTTCTTCCTACATAAGCATAATTCAAGTATCGGGATATAAAGCTATTATATACCGCTTAA…	1	353411	353910
5	CTAAAACACTTACGAATAATCAAATTTTCGCCAGCAAATATTAATACTTAATCGACTCCAGGATTTTGCTTGACTTTGAACTGGTTGAAAGAAAACTATATTATCTTACGATGAACTTACGTTAATAAACATGATACGATCGATCTTCTCTGTCCGACAACCTGTAGCTTATACAAATTCACGTTTAAAAGAGCCGTAATAAAAAACTCAAAATTGGTTATATTAGTATTTATGGTCTTCTGTTCTCTAAAAGCATAGGTTAGTCAGGACTCTTTACAGATAATCTATTTGAATTTACTCGTCATACGTAACATGTTGCATGACTGTCTGTATGATTAGCACGAAGGCTTTATCGTAAGAACAATCTTAGTGTAACCTTGTTATTTATACACTTTGGAC…	0	353411	353910
5	TCCTTTATCAAAAGACTACACGCACATATATATTAATCCCGGTATGTTTTTGGTGTGCTAAATCTATCTTCAAGCACTATTATAGCATTTTTTTAAGAATATCCAAAATAATATGTAATTTATGATTAATCAAGGTTCAAGAATTGGAGAAACCGTGAGCGACTTCTTTGATACTTGGATGTAAGCTTTTATTTAGTTGCTTTTTCGTTTTCTTTTATTTACGCCCTTGTTTTGCGTGTATACTTTACTTTTCTAATTCACTTGAGAGCGGGACTATATATAAAAAAATGCACAATTACAAACTTGAGAATGAATGCATATCGTGAAGATTTTGATATTAAATTAAGAAGCCAAAAAAACGTAGGCAACCATAACAAATTTCGGCATTGAACTTGATTC…	1	406620	407119
5	TAAAATAATTAACAAGTTTAAACTGACTCACATATGGTTTAATTTTTAAATCTAAAACACTATAACATAACAGTACTCGAACTACTGTTCTAACAACGTAATGGGGACCTCATTTAATCATCTTGAATAAAAATGATTTAACTACATTTTCAATTCTATTTTAGAATTCACCAAAAGGAATAGACGTCGACTTATGTCGATGAAGACTTGTTTTTTAGTAATCGTGGATCAATTCAGGTAGCTTCAATCGTACCAATATAACTAGTGATGAGATTCAATTCATATACATCACTAGTTTTCACTGAGGCTACTAATTCAGTAGATCTATAAATTATACTTAGGACATTAAAATTAGTTCAAATAATATCCTAAATGTAATTGCCTGGATTAAACAAGCCT…	0	406620	407119
5	CTTCGAAACTAGTTGAAAAGAGACAAATCCGCTTAATAACTAATAGTTACAAGAATGGCCAATCAAACTCTTGCCAAGCGATACAAGCTTTACAATCCTGTAACAAAAACATACTTTTAGCGGTTCCGACGGTATTCTTCTTTTTCTCCATATATTTTGCTTATGTTGGCTACTTTAAAATAATTACCGCTTCCCCCACCAGAAACTAAACATGAGCTAAAGGCGCAAAACTTAAAAAATTACATAGCCAAGACTGTTTTCAAGAAAAAAATATCAGACCACATTTGATAAAGTACATACCTCTGTTAACTCCCGTAATACACCCATATTCTTGTACTTTCTACAATCTATCACTCAAACTTCTCTATTATCCAACATCTGCTGTTGCATAGTAAAGTA…	1	438867	439366
5	ACAGTTCATTGGTACCCTAGCCCCCATCTTTTGACTCGCAATAAATTTTTCTCGTTTAAATTACCGTTATGGCAGTGTGCTATCCTTCTGTTTCATTGTTGGTAGAAGACATACATCAAATCCACCTTTACTATCTCAAAACTTGTCACGCAACCGCCACGCACATCGAAACACACCCAGTGACCCATTCCTCTTCATCCTCCAATTACAAAACGACTAGTTATTATGTTACATTGTCCCAAAGATTACAGATTGTTGACCGTTTATCTAGACTAAGAACCTACCAAATAAGTATTATGAATATTTATTACGCCCATATCATAGGATCACTAAGAACAAAATTGTTCGATTTATTTGAAATGCCTTACAGCAAAATCTGCTAAGCCTAAATCATTGTTC…	0	438867	439366
5	GGATAGCACATATCAGTCGGATAATTGTGCAAGTTGATCGCTTCGGCGGTTTAATTTGGCGGTGCCATCAGGATTTACTCGCACATTGTGGCCGTTCCCTCGGGGATGGAGTGTGTCCTGAACCATATTTTTTAACATTTTTTTGAACTAATTAACCGTCCCAATGAGGGATGTTGGAAGAGTAAGTTGATTTAATGTCCTATTCTTGTTCTTTTCGAATATAAATGACGATTGGAAGGTGCATGTCAATGTTTATCATCATGTTCTTGTTGTAGGTAGTCCTTACCTTGGTTGTAGAGTGAGTAGCGACAGGCGGCAGCGGAATATAAGAAGGATAAAATGAGAATACTTAGAACGTGTTGAAAGAAGAATAAACGATCATCCATCGACTAGTACTGC…	1	442377	442876
5	ACGGTACTCTCTCTTACTTAAATAAAGACAGTACTGAATTCAGTCAAACCAATCACAGGATAATGCTTCATTTTGACGGCTCCTCAACTGGTTGGACGGAGCTTAGGTTATGACGAGGGTGAGAAAGCATCAAGAATTATATGTATTTTTTAGACAGTTCGTCCGAAAGCCTACGGAAGCAGTATCAATAAATTTGAGTCTAAAATAATTTGTAAGCTCACTACGTTTTATTGTTTGCAGCTGTGTTTATATTAGTTGAGGACAATAATGACAGAAGATAATTCATAGAGGTCACAATATATATGGCCGTATCTACTAAAGGATTTCATCAGTTAACATGGGAAAGTCGAAATGATATTGGTATTTTTATGGTGGCATAAGTCCCGGCTTTCTCTTGGA…	0	442377	442876
5	AATTGCAAATAACGACATTGATAATAATTTACAGTCTTTTTATTTTGATAATAGCAACTAAAAAAGGAATGAAAAAAAAAAAAAAAAGTTCAAAAATAGTAACAGATATCTTTCGAAAAAGTTAAAAACTGGTAAAAAATTTTGAATAGAGTATATAAAAACTAATAAATATGTTTAGTTATCATACACCATAGAATAACTACTAGAGATATTATTTCATTTTCGTTTTCATTTTTTTTATTTTTTTCTTTTCAATAAGGTAACAGAAAGTTATTTATGCATTCTTGTTCTACATGTCTTATGTATACTAATAAGCTACTACAGGTATTTTGGTAGTATGGCTTTTAAATGAGTTATTAATTCTTGATCAGTCCCTGTAGGATTATCAAACTGCCACCT…	1	520711	521210
5	TTGTCTTTAATTTGAGTTATTCAATGTATTTGGGAGATTAAAACAAATACTGAAATCTTATATGATAGACCAATATGATTAATGTTGATGCTTTTGATTGGACTTTAAATTCAATCAAATATAAATAAACATGATTTCTTATACATTTTAATAACGAACTATGGTGAGGTTTCCCCTTCAATCTCAAGATACTATATATTTATATATCAAAAAAATCCTCTCTTGTTAATAATAGGATATATAAGTGAATAAGTATAACCAAAGGGACAATATTTAGATGATAAAATCTATCCTCGACGCCTACTCCTTAAAGCTAAATTACTTATACTAGTATACTCTTTAGATTTCTAGAGCTCCATTACGTGGTATTAGTATATGAATATGTACACTTTGACGATT…	0	520711	521210
5	TGACATTGCTCCTTTATTAAACTTTTCTTTTACTTTGTGTTACTAATATTATTAATATCTTGTTATGATTCTTTGTTTTAGCAGCTCCAAAAGAAAGGAATATTATAATATAATTGTTGTAATTCGGAAAAAAAATATTAAATTACTATGGTGCATATGCGTATATAAAATTGAGCATTACCTAACGCCATATATTACTATCTAAAGTCCTCACAGATGATGTGTTTTCAAAATCAAATGATTGGAGCTCCTCATCATCATCCCCGGTAAACTGCTCGGTTTCAGATCCATTATCCAGATACCTCAACGGGCTAGTGTACGCAATTGAAGGGTACCTATAAAATAAAGTACGTTCCTCTTTCAACTGAAAAAACCCCCGATAATCCCTTGACAAGAAAT…	1	549543	550042
5	AACTACCTTCAAAAAAGTACTTATTGTGGCGTTACAATTAAGTTTCATTAAATATATAGGCGAATTAATCATGTTATGTGTTAACCTTACGCTGCGGCGCATGATTTCGTAACCATATGTCATAGATAGGTGTCATAAGCCACCACTCATATATTCCCTACTATCATGTCAAAATTCTACCTCACTAGGAGACATGATAGATTTGATTAATGAAAGCCGTACTTATTCATACCATACTTGGCCAACTTAATAGGTCATATTCTTTTGTACCAATGTCTATCCAACATGAACTACAGGTAGTTTCCGGGGATTCTATATCAAAACTTTTAACTCCACCTTAAGTCTATATCTTAGCTACCACTAAAATTAGATGCACCGTCCTTTTCTTTATTTCGTATT…	0	549543	550042
6	GCCTTCCAGGAGAAGACAAGGAAGTGGAATCATCAAACGACTTCTTGGGGGAGTCGCATTACAAACCACCGTCAACACCAAAAATTAATCCACCACAAAGCCCTAATAACTTCCAATTGTTAAGTGCTGGGAGAACTATTCTTCCAGAGGATGATGATTTCGACCCTCGAGGAAAAAAAAAGGTTGAATTCTCTTTCCCAGATGATATCTAGATGGCTTTTATTCTATTAAAATGATCTATCATAGACACATTCATAGGTTAAATAGGACGTTCTCCAAAATATGTAACAATACTATATAGAATAATATATGTGTTTTATTCTGCTTTTAATATTTCCAGATTTTAAAGTTTTGATACAAAATATGAAATTAGGGACTTCAAAAATTCTAATTTAGCCT…	1	68487	68986
6	CCCAAATTGGCTAAAAAAACATGAGTAATTCTAGTAAAACGCGATTGCTTTTATATGTAATAGAAGCAAAGAAACCACTACCCAAAGAAATATGTTTTGGTTTGGTACAATCGAAAGGACGAAAAGAATTAATATTATAATATATCACTCTTCCAATCTAAAAGATTACAATGCTAAAATCTGGCGACCCATTTGAATGAAATATTTGAAATCTTTTGTCTTTTTGTTATGACGGGCATTATCAAATAGATCCTACAATAGAAGTTGTAACCAACAGAATCTCGCTCTGTGTTCCATTACCAATCGCTGTAAATAAAACCGAATTAAATTTTCTAACGGTCAAGAATATCCGATGAGAAGAGATGTTTCTAATTTAGCAACGCGGTATTTAAATATGAG…	0	68487	68986
6	GCTTCATTCCAGTATTTTATGAGTTTGCTGAAGGATTCGGGGGTAATAGTGCCCACGGTGGTCAAAACCTTTAGCGTCTCAGTGACCTGTTCCAAATCCCCCTCTTCCATTCGCCTTATATAAAATCCATCGGGTAAGCTCATTATTTTATGTTGATATCCAGCTTCCGTTCGTCAACTATTCTCTCGAGCTCAGTTTTGGGTTTTGGCATGTAAACAATGCCTTCGCTTGTATTACGCAAAAAAAAAAAAAATAAATAAAAAAAAAAAAAAAAAAATAAGGTATAAATCGTTGGTTCTTTTATGCACAATTATTTAACTATAGTTATCTATTTACGTAAAGGCTTCTATTTTTCCTTATCTACAAGAAATTGCATGAAGTTTAATTTTTTTTGTCACC…	1	104320	104819
6	CTTACTTACGCTTCTCATTTATTTAACAAGATGTTATATGATCTCATGGTTTTTTTAAAGAACATCTCATATCTATAATATCGGGTGCTGGATTCATTTCTTACATAACACACATCACTTCAACTTATTCCAGTTAGGATTCGGATAGACCTGAGCATACCGTTTTCAATAAATCGTACTTTTTAGATCTTGCTACTTAAGGCCTGTTGGTGGCGCATCTCATTTGTTTTGTGATTTTTTTGACCTTTGGAAATCATTTTATTTAAATACATAAGTTCATACTTGAACAAGCCTAGCGAGTAACGCTATGTCGTAACTTGATCTTTGTAATTATTCGTTGACTTGGCATCAGATAACAATTGTACTAACGGGGCGCTGCATTTCGGTCATCTTCTTATT…	0	104320	104819
6	GGGTCTAACGAGGACAACTATAATACCATGACCTTTCCCAGAGAATAAGCATTGACTCATACTTAGATAATATAGCTTAATAAGTAGTTATATAATCAGTAAAAAAGTACAATAACAACTTCGTACATTTTATTGAATATAAACTGCAGCTAAACTGCTTGTATGTTCAATTTTAATTGTGTTTACAAAAAGGGTGCCGTTTATTAATTAATGTTTCTTCCCTGAAAATATGGAAAGTACAAGTTTTTAGTTGAGAAGGGTTTAAGAAAGTTTTGAAAATGATCTAAAAAAATATAAAAGCAATCAAAGAAATAAAAGCTGGAAAAATGCGTAATAACCGAAGTGACTAAAATTTCTTTACGCGCCAAATAAGAAATCGATGCTCTTGAAAGTAGCAAC…	1	118454	118953
6	TGGACAGTATAATATACGAGAATCATATCCAATATTTCCTGGATATTTGATACGCCTAATGAATCTCAAATAGTAAGATTGCTTTGATACTATTTGATCCCTACATAGTTAGATTATTACCGGTAAATATATCCATTCGAAATGATTGATAAACGCCATAATTTCAAATTTTATTAAAATAGAAATCAAATAGAAGTTAGTACCACTGACTTAATACTGTATTGCACTAGAAAGTCAGTTAGTAATAATGTAATTTAGATATACGATTGCTACTGCACTTATTGCTCTATAACCAACGGATGCAATCATATTGAATATGCAATAAATGCATTATAGCCAGTACTTTCAGTATTCCCGATGCGATACTTGAGACAAAATTATCAGTTGTAATAAAGATTA…	0	118454	118953
6	ATTAGAGATTGGTATGTATGCAGATAAAATCTTAACTGACATAGTGATTGGGATCAAGATTCCTTCTAGTGTATGTGTCATTTCCGATCAAGCTTTCTTACCTTTAGCACCTCCTGATGGTACTATTAATTTGCAAGTTGAAGCGGTAAAGCTTGCCAAAAAGAAAAAGCGTGAGTACTACCTCTCTCTGTTAGTGGATTTGCAGGACAAACTTTTAGACAAATTAGATAATGAAAAAGATATGGGGTGGAAGATAAGAATGTTCATTTTACGTTTTGTTACACAAATCCAATCGAACCTCGAAAGCAAACCCGATAAAAGAGCAGTATTTTCAATAATCTCCCAAATCTCCACAAAACATCCCGAAATCATACATTTGGTTGTAAAGTCATTGTTGTC…	1	127603	128102
6	TTCAAAATAGAAACCGGAGAGAAGCTGTAATGGAACCGGCTGTTTCAAATCCCGAAATCTGATCACCTTCCTTATTTCTGACTCTGAAGATAAAAGTTAAGACATAACTATCTATGACTTCGATCTCTAACGTAATATGCATAACACACAACCCGATAAGATAGGCTCCTACTATTAGCTAGTTAACTAATATGGATTGAAGGTGAACCATAGCGGGCAAATTAGGAACAAGAATTTCGGTGGATTCCAGATATTTGTGAAATATTCTTTAGTATAATAGGAGTTCGCTAAACGTCGCTTTATGTAATCATGTAACTTGGTATAACTAGCAATTCCAACGAATCCGCCTAACTTTTTGGATGTCTTCATTAGGAATGTTCTAGAGGAAGTTTATAGAGT…	0	127603	128102
6	TTGTACATTCAATATAATTTTTTTTTATTGTTCTTGAAATGAATACGTCTGGAAGTGTAGCGACGTCATCGGTAAATTCCTGTCTTTTTATTCTGAGATAAAAGCCTCGTGCAGAATCGTAATTATGATCTAAATTGATTTTGTTTTTAGCGGTAAGATCTTCTACCTCACGAAAAAATTCCTCTTTTACCTCTTTGTAGATTTGTCTAGAAACATCCAAAAGCCCATTGGAATCACTTTTCACAGCATATGAACGTTGGTTAAGTAGTTGTATAGCTGAGGATGCCCAGACACAGTCTTCATTTATACAACTATTAATTAATTTTTCAATTTCCATAATTGCGTCATTATTGAATATTTTTTTGGTCTCGCTAATTAAACGGCTTTGAATTAACTGAT…	1	135585	136084
6	TAAATACGGTTAGAGTCGCATACATTGCTGTCTACATTAGAGTCTACAAATTTATTCTAATTAAATTTCGAGTCTCCTTAGAGCACGTTGATAAATTACTGCGAGATGTTCCTCTGATGTTACAATTGTTAGATACTATGTATGATGCGGCTTATGCCTATAATTCTGTCAAGTAATAGTAAAAATCCCTGAGGTTTCTAAGTACGCGATAATCCTTCTCTCGTTCTTTGTAAAACAGTTCATTTTTCAATTGCGCTACTACCTCTTTATAGCTGAAAATAGCAAAGGTATAATCTGTTCTTTTATTTCGATTTGCTATACTTCTTATAATGTTATGATGTTATTGGCGTTTCACATTTTAGGAATATTTGTTAAGAGTAAGAGCTAACAAAACTATTA…	0	135585	136084
6	ATATTTAAATATAAGTAATAAACCATCAGTTAAACAACAGAACAAGTATTTCTTAAATCTCATGAAAAATCTAATAATGTTATTTGCCGAATTTTATTATTGATTTGGTTGGTCTTCTTGATAATTCTGTGGGCGCTTTTTTTGTGACATATTAAAATTGCGAAATTGCAAACGAAAATATAAATATATATGAATGTTAATAAATAAATTATTTAATTGATGATTGAGGATGAAATACACTTTTATGATCTGTCCTTACGCGTAATAATTACAAGAAGGTGAGAAAATTGCCTTTTTTTGCTAATTTTTTTTTTTTGGTACCATATTCAATAATTGATGCTAAATTATAAATTGATTTTATTGTTTTCCTCTTTCCTACAATTAATCTCTTTTTCTGGC…	1	167552	168051
6	CTATTGTATTAAATTTGTGGCATATTTTATATATTCAAAGGATATACCTTGGTCAATAAATTATGGTTTAACAATTGATACAAAGGCGTTACATAGGTTCTATGGTAAAACAAATTCTATTTTAGCAGTTTTTTTTGACAGTAATATTTTCCGGAAATTTGGTTATTACGTATTCAGTATATATTTAACACGTTCTGTACTTTTACACTACTAGACATCGTCAAGTGCTATATCCGGACAAAAAGATATCTTTAGTTTCTGATATCTTTTTTTCTTTTATTGAGTATTTATATCTTGGGTACGTCGTTAAAATACTCGTGGAGCATGTAATTGTGTATAATTTTACTTCGGGATGTAATTTAATTTAAACATTAAAATTAATTACATTTAGTTTAGTTG…	0	167552	168051
6	CGCACTCTAACTGGCATTTTAAAGAAAAAGGGATAAATGCAATGTTTGGCGTGCGGCAGTATAAGTTCAAAAAAATCCACTGCATTGTTGAAAAGAGTCAGGTCGATCCTGCTATTGGTTTTCAGTTTGAGGGATCCTTTGATTTGCTAGATATCATAAGATAAATGGTCCACCATAAAGTAATTAAATCTTGAAATTAAATTCTTATTCCATTAGAGACAGAGAAACTATTCATTGTACATTCTCCAAATGTGGTGATATAAACACTACATTCGCTAAATTACATTATATTATTTCGAGCTTTGTCTTGTTTATATTTAGTTACGTTGGGATCAAGTTTTAAAAAACTAGATCTGGAGTGACCAAAAAAAAAATACCCAGCGTAAGGTAAATATTATG…	1	199107	199606
6	ATAACATATTCCATAAAATTTCAGAATGTCATTTAAGGCACTAACTGGGATCTGTAATTAACTAATACGCTTTAAGTTGCGCTGGACGATAGGTTACTAGAAGGGATTACAATCGTTCGGAATATTTCCAGGAGATAGTCTTTCCCTTTGAAAAACTAAATGCATAAAATGTATATTTACCTTTTATGATTCTTCGATTTCACCTGGCATCTATAACCTATTCACAAGTTGGAGCTAGAGTCAGTGAATTTATTATTCCGAGAAGATGAAAAGAATTATTATCCGATCTTAAATAACGCGATCGGCTTGCAGTTACTCTATAAAGATCTACTATCTATTATTTAACTAAAAAACATGAAAGGATGCCTTAGTGATCTACAGAAATTAAAAAGGTTCTGA…	0	199107	199606
6	TGAATTAAAAACTGCAATGATTGATAATAAAGGTTCATTTTACTTGTGTGGCCCTACTTGGCCAGTTCCAGATATTACTCAAGCTTTGCAAGACATTCTGGCTAAAGACGCCGAGGAAAGAGGCATCAAAGTCGACTTGGATGCCGCAATTGAAGAATTAAAGGAAGCATCAAGATACATTTTAGAAGTCTACTAAATTAATATAGTAATAAAAACTAAATATCTATTTATTGAACCTGTCTTGAACATTTCTATTTTTTTTTTACTTTTAGTTTTCTTCTATGCGCAAGCTTTTCTATTGGCTGCCAAATAGAAAATTATTGAAATATGATTACATTACAATATTTATTTGTCTTATGAAAACTAACCATCACATTATACTAACTACGGAGGTACCAT…	1	216224	216723
6	GTTCACTAGATACACTGAGTAAGGGAAAACCTGTTCGTCACTTCCTAATATTAATATCGTAAGGTCGCAAACCTGATTATGTTTTGAAATAGATCATATAGATGGAAGTGACTAAGATTGAAAAATTATTAAATGGAAACTATTTGAAAAAAACAAATCTTTCTAAGCATTTTTTAATAAACTCTTATTACACCCGGATCATAGTAGGAACTTCTATCGCTGCCTGAATACTTCAGTTGTTTGTTCTCGGTTACAGACGAACAAAGTCCGTCTATATTTACCTAGAAGAACTAATATTTATAAGTGAGCAATATCATAAGTTACATAAAATTTATCTAACTTCTTACTAGAGATTTCATTAAATTTTTCTGCGGATATTGGACACCAGTGATTCTTCAA…	0	216224	216723
6	AAGTATTGAAAATATTGTGTAATATTTGTATATATAATATGTGCACAAAATTACTACAAAATAAACAACTTTTTCTCTCCCGGAGAACAAAGTAAGTGGAAAAAATTATACTAATAACAATCTAAAAATGTTTATTAGCTAGGATTATACACATAAATATATATATATGTGTGTGTCTATATTTACATATACTAGACCGCAAAAAAAACATAAGGGCATCACTCATAAGAATAATAATATTAAGGGAGGGAAAAACACATTTATATTTCATTACATTTTTTTCATTAAGCGCCAATGATACCAAGAGACTTACCTTCGGCAATTCTTTTTTCGGACAATGCAGCAATAACAGCAGCACCTGCACCTGAACCATCCTCAGCTGGAACAATCGTAATTGGA…	1	253308	253807
6	GACAACCAATTCTGGATTTAAACCATTCATTAAGTCCGTATCATGCTATGGTTTGATACCGGGAGACCTTCTGGGAACGAAAAGCTATAAGCTCCTCATACTTAAATGATTTTCATACATTCAATGCTTTAGAGAAATTTGCACCTCATAAATAAATCGGCATAGAATGGTTCCCAACGATAGAGAATCGTATAAAAAAAGGAAAAGTTTAGCTGTTGCCCAATGAATCAATACCGCAAACATATAATGCCACACAATATTTCATAGGAGATGTTTCTCGTGTTTAAGATGCAATATTAACCTCTAGGGTTGTATTAATCTCCAATTTGAATACAAGACCTAACAGGATCTTTCGTAAATTTACACTTTAATGTAAAGGCCTGCTTAATATCGATTTCA…	0	253308	253807
6	GCATGGAAGATATTCCGGGGTTGTTTAACAATAAACGTGTAGAGTACAGGTAGAATATAGGCGAAGCCGCGGTGAGCACGGAATCGCGCATGGAAGAAAACACACCAGGTAAGCCTTTGGAACGCCATGTGTAAGGTGCAATGCACATGAGTGATTGTTAAAAACAGAAAAGTAAAAATTCCGATCTTGTCTGGAGGATCAATCGTCCTCTCAGTGCGTTTTCTTGGCGAGACAATTCAATTCGCTTTATGCTCTTTTTTTTTGTGAATTTAGCCAATTCCGGAAAAAACATAAAAAAATGGTTATGCATTCTTTATTTTGAAGAATGAACTAGATATACAGTAATATACTAAATTGTCAGCTCTCGGCATAATTCAATGGCCGGAAAGTAGTACTATT…	1	256090	256589
6	ACTCCGGATTAATAATCGTAGTAACAGTAAGGAAAAAAGCACTGACCCATCGAGAACAGGATCATTTGCTTGAAGTAGAATGTGGGGATATGCATCAACTTTGTAGGTAGGGTGCTGCAGGCCTTCAGATAATGATGCGTATTTAGAAATGATGTTGACAATGTACAAAGTAGATTTTGCTAGCGCAATTATGGTGAATGTCACCATATTCTATGTTAAGCCTCGTCAGAGTTTTCACGGATACAGTATTTCTACTAAAACGACGGTGTATAGTGTCGGCGCTTACGTGGCGGGAAGTATTATATTGTATTCATGTTGATTAGCAATTTATAAGAGAGTTGAGATATTTGGGGACATCGCAACAGTACACGTCGTATTGGCGCTAGATAGCGCTAATCC…	0	256090	256589
7	TATAGTGCTAATGCTATCAATGTTTATTATATACAACGTACAATAGTATTATTCTCTAAGATCGTTGAGTTGCTCATAGAGAAATCCAAAATATTGTGCACAATAAATTATATTATCTTTTTGAGACGATGAAATCTTAAAAATTGTCAGCAAATAAATGTTTATTTATCGAATACTAGGTCGAAACATTTTTTTTGTTTATTCAAAATGATCATGTACCTTCTTCTCGCGAAAGTTTTAATTAAAATTTACTGATAGTTTTTTAATGATGAACTTCTATAACTAAACCATAATAATGAAAATTACAGGTAATATTTATATCACAAGAAACGGCCCCTCTTTTCTGTTTTTATATAGTAACCATTAAGAATAGTTGGCTAATCTACTATGAAAGTTCCT…	1	17626	18125
7	ATATTGGACAGTGTAGCACATGCTAAAACAACCTTTTTCAGTTTAAAAGATTCCGTAAGAATAATACAAAGAACTATTCTAATTTTGATAAAAAGTTTTTAATTTGTTAAATTTTCTAAAAATTAAAAGTTGCTTCAATACTTATTCAAAATTTAATAAGTGTTACATTTATATTAATAACATTTTCCATTAATCAAGAGAATGCATCGTTTCAATTCATAAAGGTCTCTTTCTCAATGTTAAGAAAAACTATTGCACTCCATATGAAGTACGTTCTTTTTGCATCTATAAAAAGGTTATAAAATGTAAATACCTCGTCTATGGGTATATTATACGTTATCTTGTAATGCTGAGATAAAGTGATTATGGACGGTATTTTACTTTCAAGATTACAATATA…	0	17626	18125
7	GGTTTTGTTTTGCCTGGTTTGGGCCTGACTTTAGTTATATGATTATTTTTGTATAGATAGCTATAAGTTATTGAAAGTAAGCTAGACAATAATTTTTGGTGAATAGTTGGTGAACATTCCTGAACTACAAAGGACTATTGTTATATTTAGTTTACTTCAATTGGCCCCCAATAGGCTTCGTAATTTTTACATGTCACAAAATTAAATAAGGCAAAACGAGAAACAAAATATTAAAAATGTAGGAAAAAAAAAGTCAAAATTGGTTTGACGACTTAACCTAATCAATTTAAGTCGGAATGATGATCAACAATAACATCTTTAATTTTATCATGAATATCTAATTCGGTTAATTGACCCAATTCATCTATGAGCTCGGCAACTTTATCATGCAACTTAACA…	1	64222	64721
7	TAAATCAAACTGCTCTGGGAGCATAATTAGAACTATCACCTCTTTAAATGATGCAAGTACACAGATCAATTGTTACTATTATTTCAACAAATGTGTCAGATTCTATCGGCCTTTAGTATTTAGAATCCCAAAATAGATTGCTCCATGATCGGTCTATACCCAGATATTCAAATTCATGGATGATACTGATACTAATTGTTATATGTGTGTTTGATTTCGGCTTATGCGCACGAAGAAAATAATACTACACTTTTTTTAATGCCTGATTAACTCTATGGGAACTATATATGGTGATTGTACTTTCATACAATCTCATAGTAACTATCCACAATTATTACGGAGGATTTGTAATTAAGCTCGCATAAGATTTAATAAGAGTGGTTTTTAGTGAGTCATAAA…	0	64222	64721
7	ATTTCTACTTGTTGTCGTTTTACCTCTTACTTGTTTGAACATTGCTGTTCTAAGACCTAACAATAATAGTCCTAATACAAACAGAGGGCATGCTGTTATAAGTATAAAATGTTTGCTGTAACTAATGGTGGGGGAAGATTGCAAAAAACGAAGGATATCAGTTCCATTCATTTCCAGGGATTTGTGTTGATATGTGGGGCTATGAATGCGTTGAAGTTTTCAACTTCTGTGAAGGAGTTAAAACAACCACTAAACAATCTCGTTCAAAAGCTCTAATTACTTGTATATTATTTTATACGTTTATGTCTATTTCAATGCAATTACGTGAAAAATAAAAGAACGCTACCATAAAAATGTTAAAAACTGGTTAAAAATGTCAAAAAATGGTCCGAAAACTGA…	1	111835	112334
7	AGAAGGATGAAAACTATAGGTTCTATATGCCACAAACATTAGAGAAAAATATGTCCTCTTGAACGGATACACTGATATATGTTAATTATGCGACCATAAGTACTTTTGATCCATTGAAATTATTTACTGTCATGAACGTATAGTCTTCGCTCGAAGTTCTCATAAATAAATAGGGATATAGTGATATGGTAATGCTAACCTAAGAAGGAAATAGATAAAGGAGTAATTTTCTCTTGGATAACAGTTTCTCATGGAAGCGGGTGAACTATACAACTACAAAATTTGTAACATTACTAGAAGTTTAACACGGATGCTTTACACACTTATGAGAGCTAAATAGAGCTTATCTCTAAACTTGTAATTAGGTCATCGAATCGTATTATGCTAAATGAGTTAGAG…	0	111835	112334
7	AGAGGTACCTATGCAGCTGTCTCTCCTGAGAAACTGACTGAAGGTCTGAAGAGATTAGGTGATACTTTATACGAAGAATTTGGTATTTCCAAATAGAGAGGTAAATACGTTGGAAGAATATATATAAGGTGAAAAAAGGACGTACGTATTTTTGTATTGCTTAAATTTCGAAGTATTTTTTCTTTTTGTAAAAGACTGCAAGTGGAAGCCAAAATATAATATTTTGTTTTTTCATTAAGAGTACAACTTTATACAACAATTATAACTTGATTTGAGAGCCAAGTTATGTAAGATATTTTTCTCCCACAAAGAGAAATGCACACGATAGGAATTTACAACGTGAACGATACTTGAAACGAAATATGAAAATCCGCAAGAGTGCACTGAATTAGCTGGAAT…	1	117466	117965
7	TGGCTCTAACAATACTCGATTCAAGGTTTCAATTGCTGACCTACATATAATCAGTGAAAATATTGTGTGGAGGATATTTCATAGTACATTTTTGACAAAGTTTTGGGGGTACCAATTGAATTTGTTGAAACAGAACGGATAACTATAATCAATCGATGCCGGCCTGTATGCAGAATACATTGATTTTGGTATGCATGGTGCAAATTAATCATCGATGAATTGCTAAATTAATTAAACCGGTATTGGTATACAGCTACTTGATTTACATATATGAAAATACCTTTGGGACTATACCAATGTCACCGTAAATATACATACTATCATATGAAACATTAAGATAGAATCCAAGATACCGTTTATGTTACTTCGTACGCAAACAAAGGGCGCAAGTATAACAGT…	0	117466	117965
7	GTATGTATGTATGATTTGATTGAGGAGGCTTTAACAAGTCATTAATATCTTTATTATTTTTACTTGTTGAGTTCATTAAAATTCATTTTATAATTTGTTGTTACAAACAGTATTTTACAAGTCATAATAAACGTTCAAAAACAAACACAATATTAAAAGAATTGGTATTAGGATCCGACATGACAATTAACTTAGATCCTTCTATCAAGTTTCTAATCATATATTACATCTATTAAAATAATTTACATATATCATGCTAAAGCTTATAAAGAGACATTCTTCTTCTCGTGCGCTGGGCGTCGCTAGCCTCAAATACAAGTGATGCGTCTGCTTCTATTCTAAGGTCATCCTTGCTGTTAGATTTCCCTTCTACCAGGTGGGCTTTTATACGTTGAGGTA…	1	163153	163652
7	CTTATGAGACTTTTTAAATAAAACGAGTGTGCCTTAAGGGACACTAAAGGTAGTGGGGTCTTCTTCTTAAAATTTATAGTTCACCTAACTTACATAAACCGTACTTATCACTCCGGGGTTTATAAGAATCTGGAACCGTCAAGAAGTTTTGCGCAATGTTTAGATGTTAATTGAAAACTCTATCCGACTATTCATATCTTGCTGTTCTCTCTGAAAAATTATATCTTCAAAGTGGAAATGGATCTGTTCGATTGTGTTAGCCGTGATTTGATGTGATCTCGTATTGAGAACCAGCCAAACTACTTACCACTGTATTTTCAGGATAGTTTTTCGGAACATAGAATTCCAATGTTCGATAGCTCATATTCTACTCACTAAAAATATTTAATCCAATAAATA…	0	163153	163652
7	TGAAAATGATAAAGTAGACCTAATATTTGTCGAAGGTATAAATGAGGAAGGAGAAGGATTAGCTGTTATGAACAGATTGCGAAAGGCGGCTGCAAATAATTGTATACAGTTTTAAATAAAACTGTGATTAACTTTTGAAAATCATAACCACTGATTACGGAGATTTTATATCTAGTCCGGAAAAAGAAGGAAAGAATAAAATTTTATATTGCTTTGTATATACGAAAAGTCGCCCATACATGTTTATCTTAGTATCCGTTGTAAATATATGTACATATATACATCTACATATGTTCCCATTAATTAGTACATTTACCTCAATAGGGTTGGGCGTCCTCATGAAAGATAAAGGGAAGGAAGGAAAAACGATAAAAGCACAAAATGTGACATATCAAACAT…	1	187225	187724
7	TATCATTGAAAGCAGAACTCATAGAAAACTGAAAACGAACAGTAAATGTCTACCGTCGTTAGGTCAATTCAATGAACATCCTAATGAATATTCGAGGCGAAGGCGAATATGTTATATTGGTCGAATTGTGGACATTCTTATTATTAAGCAAAAACTTATTATGACGGCTGGAGCATTGAATATTCAAGTGCTAACTCTACGCATAGACGCTCGTTTTTACTAATGTAAATAACTTGTGATGTGTGTGCAAATTAAACTAATGCACAAAATTTACGAGAAAAATTAGACTAACAAGCATTTATTGGAAAACGTGTCAGACTGTTCAAGGGACTTATCGTGTTAAAAGTTTTAGACATCGAGTGTTGTGTGAAAATAAAACAATTCACACCTTAGTTCAGA…	0	187225	187724
7	CTTAAGTGTTTTTAAATATGATACTTTTTTTAATATCTTACGATCCGGAAGAGATTTTTGATGTTTACATATGAGCAGTTTGATAGAAATTTTGCAATTTTTTATATTTATTAAAAGAATAAAAGTAAAGTGCAGAAAGAAAACAACATCATAAAATATGAAAGAAAAAAAAAGGCAATGTTAGTGTTATGAAGGGAGAAACAATTACCGTATACTGTTTGCAGGTGTCTATCCTCCACGGTATAGCACGTTAGGACCATTTATTCGCGCTACGGATATAGAGTTTAAAATGACTTAATTACATGAATAATACCATAATTCTTATAACCGTCATCAATCTAACGAAAGCTAGGAGCAATTTTCAACATGTATTTCAAGAAATTAGCAATAGAAAAAGAA…	1	203875	204374
7	ACGGATGCATGGCTTAAAAAAATGGATATTCTGCTATCAATTTTAAGATGGTATATGTAATGCATAACAAAACACATATCATATTGTGATGTATTTGTCACATAAATGTAAAATATGCTTATGCACTAATAATTAGCAATTACATAATATAGATACTTTTCGAGCATACGATTGCCTTATATCGGTGCAAACGCTTTTAGATGAATCGAAATTAGGAAAATCGACATTGTTCCAACTTTATAAACAATTGGAATTTAAGCTATTTGCCATATATCTATTATAGTCGTTTTTGGAGGATGCTGGATAGAAATATGTAGTTTAGCAAACATATGCATAACACTGGGTCTGCAAGATTTACCGCTTTAGATGCAAAAGTGTATATCAATGGTTCGTTAGAAG…	0	203875	204374
7	TGTTCATTAATTTTTATGAACTTGACTTCATCCTACTTGGATTACATTTTAACTGTCGATTCATTGAATGAAACAAGAACTAAAGAGCAGGAATTGTATCAAACTATGGCAAAACTGCAACATGTCAACTTTGTGTACAGAAAAATCAAATCTTTGTCTTCAAACTTCATTTTTATTCAACTGACCGATATTGTTAACAGCACAGAATCTAAAAAATACAATTCACTGTTTCAAAATGTGGAGAATGACTATGAAAAAGCTATGAGTACGGATATGCAAAACTCCATTGTACACAGGATTCAAAAACTGTTGAAGGAAACCCTACGAAATTACTTCAAGATTTCAACTTGGTCAACATTAGAGATGTCTGTCGACGAAAATATCGGGCCGTCGTCCGTA…	1	231509	232008
7	CCTTATAGGATGTTGCTTGCGTTAAGTAAAAAGAACTACTTCAATAAGCGATTTGACCAGGACCTAAATATTTATTGTAAAATGGTAGCACGAATTATATATCACTCTTAAATACTAAATGTTTAAGACGAAACGTCATCAAAATAACGGGTAGCCCAAGTTTAACTTAATATCTATGATTTCTACTGTATAGCAGTCCTATATCTACGGATTCCTAATTATATACATAGAAGGGGAATCACAGAACCAGTATGACCCATTCTAATGACCATACGAATTTCTTATTTTGTTTCCTAGATCGCCCAACAATGCTAGTGCTAGTTACAGTATATAATGCAAACGGTAAAAAAAGCCTTGGATTATTTGATTCTGAGAACAGTAGAGTCCAATATAGGACTA…	0	231509	232008
7	GGGACAGAGAAATACAGGCTGCCTACGGCATCTACCTGTGTTAATTTATTAAAATTGCCAGATTATAGAAACAAAACAATTTTGAGAGAGAAATTATTATATGCAATAAACTCAGGCGCCAGGTTTGACTTATCATAATTCCCAGAAGATTAGGGAGGTAATTAATTAATAGGCAGATTTCTAGTTCTTATATATTACTATAGATAAGGAAATTATACGCTTGTATGCAGAGATAATTTAAGTTTTGCTTTGTTCGCCACCATTCTAGTTATGACCTTTATCTATCATTCTATTTTTTATTGGAAAGGCTTTACAAAAAACAAACAGTAAAAATTCTTTAAGCGAAGTGAAATCGACAATGAATATGAAATTGGTAATTATCTTACATTAGGACTTTTC…	1	240948	241447
7	TAGTGTCGATTTGGTATAGGTGCCCGACAGAGACTATATTGTTAAATAATTACTTCTTTAGTGTAGGGCCAGATTCCATCAAACAAATAACGTTTGCGGGCTCAAAAAGTCGAATTATCCTTGTTATACTCTAATAGAAAATCCTCCAATTTAGGTATTATTTATACATTCCCAAATTCTGGGGCACATATCTTGTCCTTGTAATTATTATTTAGAAGATCTCAACAACCTTCGAATTCATTTCAGGCTTAATTTTCCTGTAGTTACCAAGGACTCAATCTAAAATGATTAAACTTTGAACATTAATAGACATGTGAAAATTGGCGGTTCTATATTATAAGAAACATTTAAGTAACAGGAGTACAGTTACAAAAAAGAATAGTTAGCAATCGTAGAATT…	0	240948	241447
7	CAAGGATCAAACAGTCTCAGACAGGATTAGAGGTAATATCGGGTTAATGTTGAATGAAAGACTATGTCCGCCACCAGAGGAAACATACTCGTTACATAGAAAATTTAGTGGCATTTTTCTTTTGTGTGCAAGAATGGGTGCGTCTGTTCATTGTGCAAAGCTTTTTAAAGAGATTTTTGCCTATAAAGTTTAAAATACTTCCCCGCTATTTGTATATATGCATATCTTTATATTATGAAAGATATTTTTTTATTTACTTTTAGTCCGTATACTTTTATTTTGTTTTGTTAGACAATCTCGAAGAACAAAAAAAAAAGATAAAACAGAAAGATAAATGTGCACTCTTTTGTACCTCGTTCTGCTATAGTACTTCCAACCAGATCGACTGAAAGATTACTA…	1	285755	286254
7	CATTCTATTCGGTTTGAAACCGTAAATTTTAACCTACAAATTTTATATACATTATGAAAGATTTATAATAAATCTAAAACAATGTAGTAAACTCCTGCTATGTTCCAAAGGTGATCTAGCGTTACGTAGGAGATATAAAGGGATTCAGTGCATCTCGTCGTGAAGATACCCTTTTTTATCGCTTTATAAGTTTTTTTTAATACTTCCTTCGTGTTTCTCTAATTATAGTCTGTTTCATCTCCGTTTCCGTTGATACTCTAAGTCATTATGTAGGGATGCATATATAATTAATATACATGAAAGATATCTGCTATTACAACGATCAAGGCAATCTATACCTTACAATAGGCAGTATAGATCAACGCGTCAATTCTTGGTAATAGGCTTTGTTAATAAAGA…	0	285755	286254
7	GCTCACCCGTACATATGCTCCTTCTTCACTCATTTTCTTGTCCTGTTGTTGAGACATTCAACTTTGATCCTGCTCTTGTACTTTTATGATTCATTACTTATATATTGGTCTTCATTATTCTCGAGATGAAATTCTCAGGGTCTTTTAAAAAAAAAGTTTCAGTAGGAAAACTAAACGTAATTAAACTATTCTTCGGTTCGAACCTGAAGTTGCGTGAAAAAAAGGGTACTGCAGTCTTGAAAAAATAGAAGCCAAAAAGAAGTTAATATCAAAACAAATAAATCTTGCACATATTAAAGCGCACAAAAGTATTCAAAACAGTGTAACTTCGAATATCGTATCATTAAGGAAAATAGGACACACTTTGATTGAGCAGGGATGATGTTTTGGTCCTCAAAG…	1	352680	353179
7	TCGTATACATGCTGAAACTGGAATGTAATACTTGTATAATCATCTGGATACGATAAATAAATTCGACGTACCTTTAAAAATTTAGGTGTCTTCTATTGCCGATTAGTCTGAAGTTACTGAGTTTAATTCAACTTTACTAATTGCTGTGCCAATTAACATGCCTCAGTGCAAAATTAAGGCATATTAGCCTATCCACTATCATGCAGATATCCTATATGTAAGCTACCACACATCGATCCAGTACCATTGGACGGGTACTCTCCCTTACATAGATAATCGAACATACTCAGACACGTCTGTAAAAGAGCAATACCATTACACAATAATCTTGTTGGTTTAGATGAACTTCTCAGCCAACAGAACGTTCCTCCACCCTCAGAATTTTTTAATTTATAGTTG…	0	352680	353179
7	GATTATATCTTCTCCATCCGATGGACAAGTTAAAGAAGTGTTTGTCTCTGATGGTGAAAATGTGGACTCTTCTGATTTATTAGTTCTATTAGAAGACCAAGTTCCTGTTGAAACTAAGGCATGAACCGGTTAGTTCTCATTTATAATGTATAATATACCCGAATCTTATTTATTTACCTTTCCTATTTTTTGACGACCAGTAAATACTAATACATAATTAGGAACAAAAGTTAAATAAAAAAAAAAATAATAATTTAACGCATCCAATTAACGTGTCCTTTTTTCATCATTAATTTATCTACTATTTCGATTTAAATTCCATATACAATAAATCCTAGATACATTCCCGAAAGCATCTTTTAGCGAAACATCTTCCTTGAGCTGCTAGCAGTGGGCTTA…	1	388609	389108
7	TATCGCACAATCACGGTATTATTTACATCGGCCCATATAGGAGTATGAATCCATTTGGCGTGAAATAACATTAAGCTGTATAGGATAAACTAACATCGGATAGGGACGACTTATACCCTTAGTTATTGCTACCTTACAAATTGATTTACTCTTCTAAGTATGTCTCTGTACTTTGCACTAGTTATATATCGGACCAATATAATGGCATTCATGTACTAACTCTCGTTGTTAGATATGTAACTCAGAGTATTATAGATTAACATAAGATATAATTGTAAATTCGGGTCTTATAGCAAAACCTCATAGTTCCGTTGGATGGTTGAAACTTTCCAGGATAATATGCTAAACATTTACAATAATGTACTTTATTGCTTATCCTCAGCCATTCAATAAAGTAAC…	0	388609	389108
7	CGTTCCGAAAGATGGGTTCCAATTGATGTAACACTTCTTTTTTATATATTCATGTGGACGTGTACGCCTTCTTCCCTTCTTTGCCTCTTGTGCCACTGTTAATCCTCTTAAGCATATTGTTTTTATTTACAGACATTGGCTGACTCACCAGAAACTATAATTGACGCTGATTTCTAGTTAATTAAAAATAAAATATATGCAAGAATTAGCACCAGGCAGTCATTTCTGTAAATTGCTTTGTTTTCTATTTCAAATTTGTTTTTTGTATATGTTTCAATGTTCTCGTGACAATGCAGGCTTTTTTTTGTGCGAATTAAAGTAAAGCTAATCAAAACTAAACAATAATTTATCTTGTTCCCGAAAGAGTGGATCATGAGGAGGAAAGCTAACCGTCCAAGA…	1	420932	421431
7	TACGGACTATGCTTAGTTGCGTAACTCCCTTAAGTCGTACATCAATCGACCTAGGACAATTTTAATACCAAAAAATGATCTCTCTCTAACTTGACTGCAGTGTCAGTGCTAATTAGCGTGAGTAAAGACATAGAACGTCATTCTAAGTACTCTTCCATCCTATGATACATTCATATACACAACTAAAATTTGTGCAGTGTAACAGTGAATGTTAGTTGGGACGGTTTCTTATCTATAGGACTTTCTGGGTCTTGAATGTTACTAATAATTTTTGTACAACAACCCTAAATTCCAATATACGTTGTGTAATAAGTCTATATGACTATTGTCATGGTTTAATGAAGCTAACTATTTTGTAAAAATTGATTCAAACTAAGTCTACTATAAGGCTTGACACAC…	0	420932	421431
7	TCCATAGTTGTTTTATCTTATTCTTGGCATTGATCTGCTTATTAAACTATTTATCGGTTCTCTCTTCTGGTACAGAACTTAACATGATCTTGTTTTCACTATTGTGCCATAAGCTGAAAAGGCTAAAATAAAATTAAGATAGTAAAGTTCACTCTTAAACTAATCAAGCATGAATAATACAAAATAAATATTTGAGCCAAAGGGGATGATTTAATTATCAAGTTTTTCTTTTCATACTTCGGTTTACAAGCATTGTTTACGGCTCTTCTTTTCTTAGTTCTTGGCAGTTTGTGTTTTCTTGATGAGAATAAGAAAAGTATCGATCTTACGGCAAAACATAAATAAAACACAACTTTATCTTTTTTTGTCGCAGTAGTGTGGTCCTACAGCTCCAAGCCT…	1	484766	485265
7	ATAATTAATTTGTTGGTTTAATTATAATATCTTACTTTGACATAAATAGTGTAGTTATACGGCTACTATAGATAAATCCCGTCCTGAAATTATATATCTTTGTCTAATATTATGCGTACTACCGGATTTTACAATAACCCAGAGTTACCCGGGTCTTTATCGAATGTTCTATTGTTTATCATACTAGTTGAATCTTTGCATCGTAGTGTAACCCGTAAATTTGAAGATGTATACGTCTATGATAGCGTTTCACCTTTAGCGGCTACAAAGTGATTTATAGTATTTTGAGGATGAACTTTAGAGTTTTGTTCCTATTAGTAGTTCGTAAAGCCCTTATTAAATTTTGTTGTGTCTATTGTGACTCATTATAATTCTAATAATATTATAGCTCGATTACGG…	0	484766	485265
7	ATTTCCTCCGCTGGAGAAAATTAGTTGTGGGACGGATAGCATCACTTAATTCTGTACCTTTTTGAAACTGGCTTGGTACTTTCTGTTGGATAGCAACATTTCCCGCTGGGATACTTCAACATGGGCTATGAATTTTCTTTTGTCTTTTATCTTTTATCTTTTATCTTTTATCTTTAAATTATTTGAGCTCGGTTAAGTTCATAACTATTGCGTGCCCGAATGGTATTCTTTCAATTCACAACCAAACATTAAAATGAAGAAAGCATACTCTTATATTATATCAATGTCTTTTTCTTTACTTATTTGTCTTTGCTCATAAATTTCTACATAATGGTAGTAATGGTGATGAAATGTTGTTACTTGTGATATATTACATAGTTTTTACAGGCATATTCTATC…	1	508653	509152
7	ATCTAATTTCTTAATAGAGAGTTACATTTACAAAACTTTATCTGCAGGTTAGTTGAGTTAAAACTCGTCATGAATTTTCCTCTTCTTAGGTAATCAGTTAAGTGAATTGATGTAATTTTTTTCCATTTTCATTCTTATATGAAATTTTCTATTTATTGCAGAAATATCCTTAACAACTCAAAACAATATAACCTTTGCCTACTTGGTATTTTTTTTTTTGTGTATCACCCGTGTGACTCTTCTTGTGTGCGTGTAGTCTAGCCGTCTGGTGCGGTAATGTACTCCAGCTTGGGATTCATGTGCTTGTAATTCCTTATTATAATTTGATTGATAATTAGTAGAACTATGTTTATAAGTACGACACTTAGTTTCAGGCCTTTGCAACAGGTCTCCAATTTT…	0	508653	509152
7	ACTTAACAGAAAGTTAAAAAAGGTTAAGTTATACGTGGCTTTCTCCTTTTTTCTTTTCAAGTACCTACCTGCTGTTAATTAATAGTTAATATTGATCACGAGAATAACAGATCTTCATATACAGTATAAGAGAGATCTATAAAACTAAAAATGGATAGATTTTGATGAAATTCGTGGGCCGATATACTCTTCAGTTTGTCATTCATGATTTATTATAATATAGACTTCATAAGTGAACTTTGTAGTTTCTGGTGATTACTATAGCGATACTTTTCGAATAGTCACAACAAGAGCTTCTGCTTCACGTTTTTTGGAAACAAAAGACTGAGGAGGGGCTAAATATAAATACTGATTCATATTACGAAAGGAAATAAAAAAATAACTATATGTAGATTTATA…	1	568312	568811
7	ACATGTATATAATCGAAAATATGTAGAAAAAAAAACGTGGTTTTTGCTGACTGTTTAAAGAGCACTAACGAGGTTATGGCCATGTTATAATGTTATAAAAGATGATAAAATAAGTTGCAATTTATAAAGTGTGAGAAGTGTCTATTAATTTGTTTTCAGAACATGCGCAACCAAGTTGTGAAAATCGCTAGATTTGGACATGACTTATACATTAACAAGAACATTTATATCTGACTGTAGCATGATGGCGATCACTTGGCTACTGATGAAGTTGTAGATTTCTAAATGTCCGTGTTCATTTAGGATGTTATCTAGTTAACGTGAACAAATCAATCTTAGATAATACTATTAATATCTAGTGTATTTTAATAATAGATTAATTTTAAAATATTTGGTGAC…	0	568312	568811
7	CCACTAATTTAGATGACTATTTTTCATCATTTGCGTCATCTTCTAACACCGTATATGATAATATACTAGTAACGTAAATACTAGTTAGTAGATGATAGTTGATTTTTATTCCAACAGTATTTATGTTTTGTCATTCTTTTCTACATAATCTTGAAACTAGGTAGATCTACAATTGAAAAGTAAATACTAACATTATTTACTAAATTTAAGTTAGAAATCGGCACGAAAAAAATTTGACAGATTACGAGAGTCCAGCCAAAATATGAGTATATTACTATTTCCCCTTGGTGAAAGAAATGAAAGATGTTATTTTTTACCGGCTTAGTAATACTGAGCTACTTACTTGGGGGAAAGAAAGATTGGCTACTTATTATGTATGAAGCCTCAGATTACCTTGAA…	1	574585	575084
7	GTATAATGTAATATTTCGAACTAGCATGCGAGAATTGGTATTAGACAAATAACCTTAACGCTCACTGTATTCTGGCTCTCCAAATCCAGGAGTTCTATTCTGTTTAACTACAGGTTAAGATTCATGGAGTTATCTATACATCACTATTTTGTTTTCAAGTATTCATTGTTGAGTTTATACCCATATACATAGTGTAAAGAACCTGATATACATTATTGCATTCTTGTCATCCTAGTAGTTAATATTAAAATACTTCTAATTCATTCCTGCTTTAGTTCTTTGTAACTCTACTTACCTCACAAAGGATTATCTTTAGTCCTATTTTCTGCTAATATATAAACCGAGCTAATTGTTCTATTGAACCCTCTACAATTTACTGAATCGGATGTTAACATTATT…	0	574585	575084
7	AAATAGAAGAGGTAAACCAATCAATGGCCCGTTAGTTTGCCATTTGCTGCATCCTTCCCATGCAAAGTGTCTTCGTATTTAGTGATGTTTTGTTAGCGACACAAAAGAGACCTCGATGACAGACATTTTTTTTTCTTTACTTAATGTATTATAAGTGTGTCTGACCTCGACTATCATTATAATATTAATTTGAAGTTCTATTTTACATTTATATGAGTTATTCCATTACATAATAAGGATATCAAGAGCAGATTAGTGTCTTTTAGATTATACATCTTTTTCCCCCCTTTTTTGTTGTTGGTAGTGGAAAGAAAAGGATCAATTAACAGAAATAAATAAATAAATAATAAAAACCTAAAATTCCTTTTGCGTCATTGAATTTTTATTATGAAGTCAAAA…	1	607176	607675
7	CATGCGGCGCAACCAATTATTAAAATAAGAGTATCCATTACTACAATAGCATACTCACGACTATGGAATAAGGAGATCAAGAGATCTTTCTGTCTAACGAAGTTAATACTTATTACTTTGTATGACATTATCTTAGTTGTAAACGAGTTGTTGTTGCTTATGATATGAAATCTTAATTATTTCTTCCTTGTTGATGTATAGTTTGACGCTATGAAAAATTATAATTAGTTTTGACGGTATTCTCTAATTTTCCTTAAACTTCAAATAATGAATTCAATACTTATACAAGCTTGTCGTTAAAGAAGGGGTCGGACGAAGGGTCCAATTATTGAACTTGTTAGAGAACAGACTGCGTCGATATATAACTCTAATTGATTCACAATAGTATGTCCAGTCAAG…	0	607176	607675
7	TAACTGACTCAGGCGTTTCCTTCATTGAAATGCTCATCTATTGCCAAGTACATAGAATCCACAGTGCATAGGTTTATGAGATGCTTGGAAGATGTACGATCGCCTGCACTATATTAGTATATTTTTTCAGGCTTTACAAAACCAGAAAGAAATTACCGACTGTAATACTTAATTTCCATGATTTTAATCGTATGGTCCGTGAGGAAAGAGGAATTTTAGGTAAAAAAAAACCTTTGTCTATCAAAACATAAAAGAAAAGAAAAAAATTAAATTGAATAAGTCAGCTTTTTAGCATGACCACAGTAATAATAGTAATACGATATCAGCATGAGCTGCTAAACATTAAGAATTTTTGAATTGTGTTCGCTGGTAAGAGAAAATAGGGTAGCATTAGTTGCG…	1	653594	654093
7	AGTAGGAGTATTGTATTGAGGGAAATGTTTAAACTCTTACAAGAATTATCGAGCTCTGATACATTCAGCTTATAAAAAATAACTATAGGTATTATTAGGGTGAAGAGTCACCATCTATGTCATTAATATCATAGTTAAACAAAGATGCTTTGTGTGCCCTCAAATATATTATCAAGCTCCGCTAAATTTATTATCAAATGAAGTTTTACTTTACTGGCGTGAGTATGAACTTTGCATTAAGAGGAAAGCCAGCGTCCAAGTTTTAAAAGAGGTAATCTAGTCTGTTAACCGGAATCATTACTGTCAAAAATATAATTACTTGTCCGGGTCATGTATTATCATGAGCTGACTAAGGATAACTAATTATGGTAATTGACAATAGAGAACGGTCTGCAGCCC…	0	653594	654093
7	CAATAAATTTGAATTGACTATAAAGGGGTTAGAGCAAGATATCAACAGATTAGAAAATGAGAATGAAAATATACATAGTCTAATTGGTAATAGTTACTGATGGAAGATTAGAAAACAAAGATAGATAAGAATTCGTTTTGTAGCATCCTAAAATTTACTTCTATTGAATATATACATGTATTTATTACTTGGACGTTCTACTTTAAATGTAGTCAGTCGTTTTTTTCTCGATATTGTTTTTTTATTGTTTCCTAATAACTTCATTTGTTACTTTTTTGCCTTTTGTTATTTATGGAAATAATGCAGGTTAACATAAGTAAACATAAAATATGAGAAAAACTAAGAATGTTTGCTGATGTATTGAACAGTTCACATCGTTGTGTCTACTATTAACACTAA…	1	659671	660170
7	ATACGTGTTCTTTCAGTAGTTATTCGTTCGCACTAACCTAATGTAAAAAGTTGTAGAAAAGAGTTAGAGTACTTCCTCTTTGGTTTAAGAGAATCTCTTTTAATACTTGAATGATATAATATTAGTTTATAAGCATTTTATATAATTATGATCTGATCTAGTTGTTCCTGTAATAAGGCCCATATCCCTAAATAAATTATATAGCGTTCTCTATACGATCCTGAAGATGGGCGTCAAGGTACACTACAAATACTAAAAAAACACCCTGTACTCAAATACAAAGGTACGGTCTTATTTAGATCACACTTTGCCTAATCCATGCAATTGAAATCAGAGAAGGTATGTGAATGGTTTTTAATTTTATTAGAATTTTAGAATATTTCAAGAACAATTAATTAT…	0	659671	660170
7	TTTCTTCTTATCTCAAAATGAAATTACCGTTTGCAATCAACACCGGTCGCTGTTTTATTTTGTTCATAATAATAATTTAGATACAGCATGAACTGTATATTAAAGTCAACGATTTCAACAATTCATTTCTGTGTAACTATTTTTCCAATAGAACCACTGTCTTTATGGAGTAGTTGGGCTCTATAAAAATTATTTAGTTCCAAAGTTTGTTTATATTTTGTTTCTATAATAATGTATTGAAGATATAAACAAACATAATTTTACTGTTAACATTTAGGCGCAACAAAAGGACGATCTTTTTTTATTTATCACAAGTTAAAGATTTTCGATACAAATAATATTGTGGTTTAAGGTACGTCCAACTCTACTTAAATCACTGAATCCTTCAGATAACGAAAT…	1	715109	715608
7	GACATAAGCTTTAATCTCATATATAACATCTATGTGGAATCAGTTGCAGAAACCAAATAATATTTTAAAATGCTAACAGTTTAGTGAATTCACCTCCTCAAACAACACATAATTTTTTATTATATCTTAAATTATGGTTCTATTCGAGCCTCTTCTTTCTATGTTAGAGTTGTCGCAGTTATGGAATAGGTTAGATACCCTTATTTGAATCAAAAACTCACTTTAATCTTAGACTCTGCATATCGCATGCGGAACCAACCCTCCTTATATTTGTTCAGATGGATATAAGACTTTATCTCTCGTTAACAATTATATTCAAGATGCAAATTCACGTACTAAATTTTTTATCAAACACGCGGTATGATTAATTTGATTACTAATAAGTATGACGATTATCAA…	0	715109	715608
7	GTTATGTTACACTATTTACCAGAGAAACACCAAGACAGGAGCCCTCAGAAGCTTTCGTGTTGTCAGAACATAAATATCTTCTATATGTTTTAATCTTTTATATTAATCAATATTTTATGTTAAATCATATTATTATTCGTTAATGGTTAACTTGCGCTATTTCAAAATTGGAAGGATAGTGTGGTTACAAGCGGTGTTTTTGATGTATGTTTACTGCTAAGAGTATACCGTCCTGTTTACTTTTTTACCTTTTGTTCCGTTATTGATTTTTCGCAGCAAGGTTGAAGCTTCAAATTTGAAAATGAAATTAAGACGTAGAGATGAAAAACAGCGATGAAATTACTTTTTATAGCTTCTTTCCCATCTGACTCCGTTTTATAAACAGGGGTTCTTTAAGGG…	1	777774	778273
7	GACAAACCTAATTTATTAGTTTTCTTGACGGATGGCAAAGTATTTCTTCGTTTCATTTCTCATCTTATTCGGTATTACTTATGTGACTATGATTTAACGAGATTATTCTTTAAGTTCATCACAACTTTGCAGCAATTATTTGTGTCGGATCATGGTACTGTCAATATAATGTTTGTCATCAAAACCAGATTCTACTTTATAAGCAAAATCAACTGCCAGATATGTATCATATTTCAGTGTGGTGATTTACAACGGATCAGTTATAATTTTGATAGAGTTATTCCAACTATAGCACAAGAAGATAAAGTAATTAGTCAAAACTAACTTCTTAGTGAGTTTCTACGTTGCTTTTAAACTCTATCCTTTTCAATTTCAATAGGGTACATGTTTCGTTCGTAC…	0	777774	778273
7	CCATGGCATGATATCATTTATTTGAATATTTTCACCCTGTAATTTTTTCAATTTCCATTTTTTGACATAAAATACTAGGTTTATTCCATAGACTTGGGTTATTCTTTTCAAGATGATGACGAGTTGTTTTCTTCTCTTCTTGTTCAAGAGGAGTAGAAGCCTTCTTATTATCTGCTTGAAGCCAGAAACTGCTTTCCCAGTACCATTTGGACGATTGTGTTTCATATAGTTAGCAAGTGTATACTCTCATTAGCTCTGTTCGCGATGTGTATTTCGTGGTGCTTTATATAGGGTTTTTAACTTTTCCCCATGAACATTCGCTGTTATGTATTCGCAACTAAAAATAATGTCTCTCTTTAATTTTAATTTACATCCAAAGTACGGAAATGGTAACTAAAC…	1	834258	834757
7	TAATATTTCTCTATTTCGATCCCATCTTAACGAGCGGTGTAGATAAAAATTGTGATATTTAGACAATTGTTATAAAATAGCCCCGACCCGAATAGTTTATCACCTTATCTACTCTTTTTGTTTATTGTAGTACAGAACCCTAGTAATTTAACTGAAAGTGTTGTACCAGTGTCAACTGTTCTAGGATTCGCTAGTATGTTTATTTCTTCCATAAAATGTTTTAAATGATGTGTAAGTTCTTTAGAACTAATCATTTCTTTTTCTCTGTTATCAGAACAGTTGCGAATTTTTTTTAATTAATTTTCTTGTTCCAATTTATAATAACCCCCACTTTACGCATTTCCCAACCGATTGCACAATTTCGGTTAAGTCTACATTATGGAGAGTGTGTAACTCGTT…	0	834258	834757
7	CTTTTGAGCTTGCTTCAAATTTTTTCCCGTTATAATGATGAGTGTTTTGCTTATTAAGGGTCTAGGACATTTCTATCAGTTTCTATACCAAAAGAAGAAAAAGTGGAGAATTGTTTGTTTATTTTAATATTTTGTTCTTTAGTTTTAAAAATTCAGAAGAGAAAAAAATTTTATTTGTCACAAGGAAATAAAACATAAACAAAAAAGAAAAATTAAGATTTGCAATTCTGCCGCTTAAGCAAAAGTAGATCATTCACTGGAATATATATATATAAACGCATTTATAATCTTGTAACGTGCACTCAATTTAGCTACGAAAGCCAACCAGCAAGGAACCTTTTATTTGAGTAGGTACATTTACATCTTCGGGTAACGCGGTGAAATTGAAAAATTTTAAGG…	1	888293	888792
7	AAAAGAGAACTGAATATATAGATATTATTATAGAGATTATGATCTAACATTCACAAAAGTCATTGTATATAAGTTTATCTTGACCACTGCATGAATACCATCATTTTAAGCATATTAGTGTGAGGGGTTGATTAGAGGTCAAATGACTAAAATCATGATGAAGATGCAACGCTATATTTCTGATTTGAGCATACTCAGTATTTAGATTAATTGATCCTCGAGAACTTACCGACCCGAATGATCCAAAGGGTGTGATATTACATATGGATTATATAAATTTGGATATAATATCATTATACAACGCTTCAAAAAAAAAAAAAAGGATCGATTATAGTTACGCTTCCCGTCCATTTGTAGACGGATTTATCGTTTGCCTGTACAATTTAATGGTATAAAGCA…	0	888293	888792
7	GGATTGTCCGATATCAAGGTTGAGTAACGATCGTTGGCCTCGGTATCACCTCCCCCTTTCCTCTTCCTCTTTACATATATCCTAACCACACAAGCACTCATTTGATATGATAATACTTATTCGTTTTTATTCAAATAGATAGCGCAGTCTTGAAGATTTACCTATATTTTTAAACTTTTGTATAATAGTTGAAATAGATAATACAGCATTTTTTGGCTCCTGCTTCATATCTTTTTTTTTAGGTTTTTGCTTTATATTCTTTCTTTTAACTCAACTTGTGCGGAGCAGAGGTAAAGAGGACAACTATAAATGCTGTCAAAACGAACAATCTACAGATATTTTTACGAAAAGGAAAAAGCGCAAGAATGAATCTTAAACTTTCTGCTATTGAAAGTTACT…	1	916675	917174
7	CGTACGACTAACAAATCATACTATTATATTAACTGATTTATTCTAAAGAAATTGTAGTAACCCCAGGTTGAGTCCTCGAACGAAAATACATGTAAATGAGCCTGCCTAATGGTTTGCCAAATCCTCCCTTTGGTGAATATTAGAGAAATTGTGTCGACATACCTTGGCCTGGATGATGTCACTGTATTTACAGAATTAAGTTTCGGTAAAAATGTAATCCCCTTTTTTAGGACGAGATTCCTTTTGAGTTTGTCCCCTCTATCAATTATCTACTTTCATTTTAATAAAATAGCTTTTACTTTTCATGAAATTGATTATATAACAGATCTCCAAATAATGCAACTCACCAATAGCGCCTTTAATTTTAACGAGAATTTTATATTGATATCCCTTCGTCAT…	0	916675	917174
7	TCTTTTAAACAGGTTATTCACTACATAATAAAAGGGGAGACTCCTGCAGCCGTCGCAGCAAAGCAAACTGCATCCACATCGATGAACAAAGGTGTGATCGGTACTAATCCGCCAATAACGCACTGATTACGTAAACGATAATATGTTCCTGAACTCGCATTTTTTTAATGATTTTTTATGACCTCTTATATATTCTTTCATTATATAACCTCTATATTACATCAAAAGATGGAAAAATATAAAAAAATTAAAAAAAAAAAAAAGAAATTTTTTCCAAAAGAGTATATTTATATGTATGTATACATGTAGGGAAAATAAGAAACTTTATTAATAGTAAAAAAGCATATATACTTTATTATTAACTCTTTTGTTTTTCTCGAGAAGCTTAATTTTGGGTCA…	1	977651	978150
7	CAAATGATAGTCAGTCACACTATACTTCCGACGAATAAAGGGATAGCCAATATACTATAATCTTACATCCAACAGAAACTATAGAGTATATCTTTCTTAAATCATTAATAATGACCGTTTTAAAAACACACAGAAACCACTCATAGACCAGGGTAGTAGGAGATTGTGGTTTTACAATCAGGTTTATAACATAGATACTTTAACAAATTTTTTAACGCTATCGCCGAAATAAAGCCTAACAATTTTGTAGAGCAAATTATAACAATAAATAAAAATCATAAATAAAGTACAATTAAGTTTTGTTTTAACCTCCGCTACAACATTTAATAAAGTTCGTTTCACTCTTAACTTATGAACGGTTCTTACTTGCTTCAGTGTTGGGCCATTAATGCGAGTCTA…	0	977651	978150
7	ATTCATGTTTGCACGCTTAATAAAAAATCGGCGTACTTTCATCTATGCTTGGCTTATAATATGTTTGATAGTCAATTCATTTCAGTAAAAAGTCTTCAGCAGTAGTTGCAAAAGTGTCCTTTTTTACTTTTTGGGCTACATTATTCTTGAAAAAAGTTCATGTTTTGTTATTTCTTTCTCACATACTTTATAAAAAAAGATAATTTTTTTAAAAAAAAAAAAAAATACAAGTGGAACATTATCAAATAAAAAGCATTATAGCGCCACATGCGATGAACCTGAGCTTTTATCTTCATTAATATATAGTAATTACAACATGTTATTGAAATGCACAGCACTTATCCAGAGTTATTTGATATAAAGATTATGACTCAAATTCTTCTCGACAAACAAGAAACT…	1	999350	999849
7	ATGACATATGCTATTTTCCTAGAGCACTAACACACGATATTAAAAAAAGGTTGTTTTGAACTTAGTAAAAATAAACTGCTCAATGATGAAACAGTAATGTTGCTTTATTTCACAACGGTAACTATAATAGTTGCTCATGATATATTTTAAATACCAGTATCTACTAAGATTTGAATCCTATAATTACAGATTTACTCCTCATTTACTTTATATATAAATTAACACCATACAACTTACATAAAAGACTATTAGAGATCGTTCCGTATGTTCCTTTTATTTAATTATAAGTGACATGTTATGTTAAAACTGCTTCATCTTATCTGTCATAGTGCTTAATGTAAGGATGAACCAATAATATGTAATTCGGTAGATATGAGTTCCTTAGTTATTATCAACTAT…	0	999350	999849
7	AAATCAAGACTGGTGCTCCAGCTAGATCCGAAAGATTGGCTAAATTGAACCAATTGTTGAGAATCGAAGAAGAATTAGGTGACAACGCTGTTTTCGCTGGTGAAAACTTCCACCACGGTGACAAATTATAAAGCTTTTGATTAAGCCTTCTAGTCCAAAAAACACGTTTTTTTGTCATTTATTTCATTTTCTTAGAATAGTTTAGTTTATTCATTTTATAGTCACGAATGTTTTATGATTCTATATAGGGTTGCAAACAAGCATTTTTCATTTTATGTTAAAACAATTTCAGGTTTACCTTTTATTCTGCTTGTGGTGACGCGTGTATCCGCCCGCTCTTTTGGTCACCCATGTATTTAATTGCATAAATAATTCTTAAAAGTGGAGCTAGTCTATTTC…	1	1002110	1002609
7	TCCAAGCAGTTCGGAATACCAGTCCTATCGTGCCTTGGAAAGTCTGCTTAAAATATAGTTACCATAGTTATGTGAGTAAACCGTTACTTGCTCAAAGAATTTAGAATAGATCCCTTACGTTTTCGATATCAACTGGTGTTACTTATTGTGCTTACTTATCCATTTCCTGTGCTCACACGTATTTGATGATATCAAATCTTTCGGCGATGAGGTAACTCGTAATGTTTTTATAAATCCGTTAAACGTACACCGTTACTGCTATTTGTCTAATTATTATTCCATGCTTTACATTCAGTTGAGCTTGTAATCGTTAAGTCCTTTTAAACAGAGTCTCCTAGAGTTCATGTCTCCCTTAAACCGTTACGATAACAAGGAGATTTACCTATTTCAATGAGAACG…	0	1002110	1002609
7	ATAAAAATTTCGAACTCTTTGCAAAATTTCATCGAGAAAAAAAAAAGATTCGTATTTGCGGGTAATATTTTTTGGACATTTGTATTAGGAGCGTTATGTTCATTAATGTCATCCAAAAGATAGTTATAAATCTATGATTGTATGGTTTCTTTGACATATTTATAGTTAATATATATATATATATGTGTTTAATTTTATAAAAATTCCATCGTTTATATTCGATTATTTTTATATGTCAACCTTTTTTTTAAGAAATGTTCATATTTAGTCAAGTTCTTAATGAAATGAACGGTTGAAAGTACAAGGCAACTATCATTTCAAGATATAAAAAAATTGCCCAAAAAAAAAAGGCCATTTGATGAAATGTCTCATCGCGCTACGATTTCTGCTGTAATCAGA…	1	1063247	1063746
7	TACCACATTAATAAATTTACTATTAGACTGGTATAGGATATCCTACAATAGAAATGTTGTTCCCAAGGTCATCTCAATAAAGCAAATTTTTTTTTAATTCTATTGATATCTGTCTGACGGGATGAAGTGTATTATTACCCAGGCTAAAGATTGTAATTGGTAAGTTAAACGTTTTATTACTTAAGGATAAGATACCCAAAGTATTTATGTGTATTACGAAGGTCTATACAGATATAGTTCTAGCAGGGCCTTAAATATTTGTATATATATTTTTTTACTAGAACGACTAATTTCTATCAAAAAAAAATAAAGTTAAATTTCTAGTACGAAATTATTTATGACAAAACTACTGTGAAAAGATTTTATGAAACAACTATATGTACATATGGATGAAAAGAT…	0	1063247	1063746
8	TGAGAAAAAAGTCTGGAATAATGAAGAGTTTTTCTACGATGGACTTGACTGCGAATGGTTTTTTAGGCGCTTTTTCTATCGTCTCTTATCTTTAAAAAAACCTATGTGGTTTGCTTCGTTGAACGTTGAGCTATGGCCATACATTAAAGAAGCGCAATCGGCCCGCAATGAGAAGCCCCTAAAGTAGGAACAAATGTTCCTTTTCCAAAATATACTATGTGTAGTTGATCGAATATCAGTAAGTCAAAACGTATTTTACTTGTTTATTATTATTAATACTCCTTTTCGCATATGTTTTATCACTTTACACCATACAATAACCACTAAATTCAAAAACACTTATTTTCAATATTTGTTATAGAAAAATAACCACTAAAATCACCTAAATATAAAAATATT…	1	7360	7859
8	CATAAACGTGCAATACCATTATAAAGAGAATTTGTCGATCTTGGTCTAATTATTCCCGTCATTATAACCTGATTAAAACATGTTGGGTACTAATTCTGTATTACGCCATTGGTCGGTTATACCTAATTTATTGAAGAAATAAAAGCTGAATACGATAGGTCACCTAAGACTATATAAAAACCATACTTTAACCTAAGTGGATATATTTTTGTTTTATCGGTTGCGAGGCATTCAGTTGTTTGTCATATCATGACATGTTCACAATCCCAGAATATATCTAAACGAACCTTATAGTACACATTTTTTAGATAGAACGAATCTAGTGCATCTTTATCTCAATCAGCGTAACTCTACATCTCCGTCATTAACAATGTTGTGCTTACGGAACAGAAAATCCAA…	0	7360	7859
8	TCAGAAGATTCCAAGCTTGCAGAACAATATCGAGGAAAACTTACGGTTGTTGAACAGTATTGATTCAACGAGCAGAATTGAGTTGGAATTGAAAAATATTGGTCTATGAACTCCGAAACTTTTTCATATTGATAAATAGAACAGTTAATAAAACTTATCTAGAAAGACGTTTGTTTATAAAATAATGTATAGTATCGGTACTAAATATTAACTTTTCCGAAAAATCAAAACATCAAAGTATTCAAAAAGTGCTTGAAGAATATTGATTAGAGATAAAAATTCGTATGCAAGGTGTTAAAAATTGTGTAGAAGTAGTATATAATTCTAAAGGAAATAATTTCAACTTTTCAAAGAGAGCTTTCCTCTAACTCTCTCCATAGCCATTTCCTCCAAATATCC…	1	45582	46081
8	AGATGAAATCTACCGATGATTATAAAAAATAGCAAGGTATTAGAATAACCGCCTTAGGCAGATAAAGAGGAGCAATTTTAGTGGGATAGAAAAGTTAATATAAAGAAAACTTCTATATTACGTACACCATATTAGCAAGTGTAACTAAATTTGAGAAATTATTATTGGCAAATCGCGCTGGAAGAGTAATCTCAGTAAGAGATGAATATGATTGTACTCAAAATACCTAAGTGTATCGTTTAGGTTAACAGTCGACGGTTTAATTGCCCTAATCCTTCAGAATGAACCGTAAATGTAAAACCTCTTAACTTAGTTCATTTAAAAACATATGATAGAACTGCAAGTGAAACAATGTACATAACACTACCCCATTCTACACATGTCTTTGACGCTATTGAA…	0	45582	46081
8	TTAATATGAGCCAAAACATCTGCGTTTGAACAGGGAGTTCCGTTGGAGTGACCATTGGAGTTCAAGTGAATGGACCGTCTTTTAGGAGTGAGTGCTTTGACCAATTCCTGCCTTGTTTTATATTTTTTCCGCAATCCCTCCAAAGCCATGAGAAGGTGAACTTAGTAAATCGTAAAATCTTAAGGGTGAAGACAAATATGTGAGGTTATTTGAATGATATTTAGTTGGATATAATCACTAAATAAAGTAGATTTTCCTTGGGTAGTAGACTTTCTTTTACGTTATTCCTTTTATAATTTTAATTTTAGTTATTGATTTCAATGAAACAAAAGGAAACTGACGGCTTCTTAAAATAAATATATTTAACATGAAACATTAAAAAAAAAATTGTCACTACAC…	1	64009	64508
8	GGTTAGATAACAATTTTTACTATCTAGCACATAATCTGTGAACGACATACTCGATATTCTGTTGGCCAGATATCTTGTTATGCTCAATGAAGATATATTCAGTTAACTAAGAAGAAAAAGTCTTTTTTAAGCTTTTTGGAAGTAGTCAACCGTGTTGTAGTGTTTAACTAGACGGAGTCATTTGTTTCGAGATATTGAACTAACATAATTACTATCAGTATTTTAGGTGTAAAACATCAATTACTAAAAAGATGGAAAGTGAACCCTTTAGATCACTATAATTGAGAATACTTCCTCTTTCTATTTCTTTTGGACTCTTATGACATGAAATAAATTAACAAAATATTACAATACAATATCAACGGTTTATTTGAAGAGAACATATATCCGTATCCCAAA…	0	64009	64508
8	CTGACTCCCATGGTATTTTTTTTTTTCTACTTCTTTTCTTTTCCCTGAATTTGCGGGATAATATAGTTCGTGCACTAAGGACAATATTACGGATATTTCCAAAATTGGATAATACCTCTCCTTCGTTACATAGAACGCAGACAGATGTTCGTGTAATGGTACCCGACACTCGATGAGACTTTGTTATTTTTATACGCCTGAAATTAGGAAGAATTTGAGTTGGTTTCAATATTCCTCAGTTTTAAGCAAAACTGTTGTCGTGATTTATTTAAATTTCGTTAATGAAGTTGTGAATTAGAGTGGGATGTGTTATAAAATGTCCAAATATACACGATAAGATATATGAAAAGAATTTTTATGCCAGTCACAACTGTGTATATACTTTGTCGATAATAAGGT…	1	94701	95200
8	ATGCTTGAAAGTCTATGAGGATACTCTCGTATATGGCATTTATTAAAGACTATATGCATCCTTAGGAATTACTACGAACTAAGCAACAACTACTGCTATATTTGAATAGGTATTATTTTTTGGTTATTCTAACTGGATTTTTTATTCTAACATATTAGTGACAGCTCTCTCTGTCTGCGTGTTCTTTTTGATCGTTATACTTGTAGATAATTGTACCAGTGGTATATACAGTCGAAGCATTCATCCTCTTATTTGCGAATTCTTTTTCTAAAAGTCTCCGCATTCCAATGCTTACCCGTCGATGTGTGCCAGGACTTTAGTATTTTTATACAATCTAATTTTTTAAGATAGCGTTCCAGACTTAAGTTATAGGTTGCTGAGTTATCTGGAAGATCTTTT…	0	94701	95200
8	GTAGTAGCAATTAACTTCCACGTATTATTTGCCATTTGTTCGTTCTGCTATCCTAACTAATTGCAGTATTAATACTTTACTAACGCTAGAAAATTTTTTCATAGTCTTGTCTCTTTTCGCTACTGCATAAAATATGAAAAAGAAATCAAAAAACCTGACAGCAAAATGTAAAGTAAGATACGGGCATTTAGCGTGTCACTGCTGAAGATAACGTAAGACTAAAAAAATTTCAAGATTAATTCCCAACCTATATATATATATATATATATATATACTGTTTAGATCAAGTATATCTTCCTGCTAAATAATTAATATGCTCGTATGTAGAAAACAAAAAAGAGGTCTTTTCTCTTTTTTCTCCCGTTACTTTTTTCCCTGAATGCAATAACCTTTCCATTA…	1	111283	111782
8	TAAATATTATAAAAGAGAATTTACTCTAACATTACGACGCCAAAAATTATGACATATCATATGATTAACAAGTAAGGTTTTCCATGGTGCCTCATGTAATCTTTATAAAAACTATCGCAATGTTAAGAATCACCAAAACGCAACATCTGCTCATTGTATCTGATCAATGATTTTTTATCTAAACTAGTCGGCCATTAAGTACTTCATTGAAGATTTCTATTAACGTCTCATAGATTCTCTAGTGCATTATTCCAGCAACGATAGACATTTTAAAAACAATGAAATTCATTGTATTGTTGACAAAAATGCTTGCTCCTTGAGAAACCCATTTTTTTTCGTTATTTCCCATTAAAATATACCGGATTCTCTCACAATAATATTTCTTACAGTGTGCTAATT…	0	111283	111782
8	GATCTTATGCCTTAGTATAAGTCAATTGAAATTGCAATCCTTGTATGTTTTATATTAAATTTTGGGTGAATAATTGGATAATTGTTTGAAATCCATTGTTGAAGAAAGGCTATAATATTCGTACACAGAGTATACTAGAAGTTCTTCTCGAGGGTCTTGGAATCCACAAAAAGGCGTCGATAAATCTCCATAACTATATTACTTTATCCTATTACATTATCAATTCTTGCTTTTAGCTTCTATTGTATTTGATAAAATATTTCGGCTTCTTTTATGTGTATGCGATTGCGTATTACTAAATATAAATTTATATTTCCTGCGACCATTTGTCCGTCAGAAAAGGCTCTCAAAAAAACAACACTACCCTTTTACCGGAAATCACAAACTAAATGTTAAAAT…	1	133140	133639
8	AGCACTCCGAATATTGATCATTTTATGAGCTATCTCGATAATGTGAATTTCAACTTTAACAATTAGTCCATTCCTAATTACTGTATGACTTCGAGATTATTAGACTTATCCAATTAACAAGCGTATTCAAGCCGTTGTTGAATCTTACGAATCAGCGAGAGTTTCAAGTGGGAAAAATATAGTTTTATTTATTTTTTAGGGTATATTATCATTTTAAATCGTCGTTGATACGATGCTCTCCCTTTTTGTTAGAATCTAATTTCCACACCATGCTAACATAACCTTATTCGGAGTTAACGCTTATAATATGGATATTTAGATCGTTCGAAGGAGCTTATTTCCGTATATCCATAAAGGATTAAAGTACAAACCCTATTGTAGGAATATGCGTTTTATATA…	0	133140	133639
8	GCAAATGGCAATTCACTTCTTGGAGTAAAGATCCTCAACTTGTAATCATACTTTTTATCAGATGGTTTAAATAAAAACGTTGTTTCTGATAAGTTTGTCCAGTTGGCAATTGCCTGCAATTCTTCTTGACTGACTTCATTTTCATCAATTTCCAAGAAGTTTATTACTGCTACTGGATTTCCCATAAAGGGCTTCTCAGTGAATACATCAACTTGTTTGAAAGGTACCATTAAAGTCATATTCTAAGCGCTTGGTTTTTTTTATCTTATCTTCCTTGTGTCATATTTAGACATTTAGTTTAGTATTCTAGGTGCTTAAATAATGAATATTGTCTATAGATGACTAATCATAAATGAACGAAAAGAAAGAATTCAAGAGGCGATAACAAACTTCCGCGGA…	1	168323	168822
8	CAAAATGTAACAAATAATTTCTAAAAAGAAAGAACTTTACACTAATATTAAGAAAGTGATTAATATACCAAGTATTCTCTATCGGACCGAGTGATAAATCACATTTCAGATTGCAGTATACTTAACCCTGCCATAAGGTATAGATGTACTTTACGGCTTTATATCGTGTTGATTGAAAGTTTCATTGTTTCGAGCCCAAGAAAGTAGCAGTTGGTAGATGGCCTTATTTACCTCTTCAGTTCTGTCGTCATCTAACCTATTTATATAAATTCACGCTGTAAACCCGCTTTATTAGCGAGTCTAGAACTTCGTTTTACAGCTAATTTGTGAATAGTTAAAAGGTCCTTTTTTATAAGGTATTGTTTTACACTTCTATTAGCTACTTGACAATCAGAATCT…	0	168323	168822
8	TACATAACTGGACCGAAGAGTTATTGGGAAAGAAGAAAGAAGCATGATTGGTCTGATATTTCTCAACTCTGGTGAATGCCTTGATGACATCAAGTGAACTTTTTTCCCCCCTTTGTACTCTATTTATTTTCCATCTTTAATGATCATCCACACAAATTACTTGTATATGCGTTCATGTATAGTATACTATATACAACATGAAGGACTTTATAAATTCTTGATCAATCTTTCACACTAATTTTATATTAACAGTTCTACACTATTTTTGTTTGCTTGACTGTAAAAACATTCTATTTTATGATTAGTTGCAAAACTTGAAAAAAACAATAGAATTTCATCACATAATTGAAAGATAATGAACTCTTTCAGTCAGTTAGATCCATGTTTTTTGAAGAAAAG…	1	245498	245997
8	TCGAAATAATACTTAGAAAATATATTGAAAGTTTACATTCAGGCGTAATTACTTACTATAATTTGCTTGTTGCCTGTCCATTATATAAGTAACGACCATTTTTTATTTAATGCGAAAATGAGTACAATTCGTCGCTTCATTAAAAGTAATAGGGGTCGCATATCATATACTATTAAAATGTGTTGCTGCTCGCCTGGTCTCCTGCGTCTTATCATAAAATTAAGTGATGTCAACTAAACATAAGCATTCTTATTGTTACAGCTACTGGAATACACGCTGCATAGCATGAGTTGAGTAAGAACAGACCTATGTACTTACTACTAAGAAATCTTACAATATTCTCATTTTTTAAAGTGCATATGTTTTCTTTCACTATGTAATGAAAGGTGTTTTATTTAA…	0	245498	245997
8	CATCTCCTTATACTGTATATGATAATATACTGGTGGTGAATGACAGCAAACTCTTTCTGGAAAACTTCTTGTCCTAAAGAACAAAATCAGTGTAATGTGTAGGCCAGTGTTATGTTTTCATGAATATGACATCTGATAAGAATAAAACAACTGGTAAAATGACTGCTTTTTCGGCTTATAAAATTCTAACATGTACATATTTTTTATAAAATGAAAATACTATTGTCCTTAATTGTACAATTTTTACATTTGGAGGCCAAATTATAAAAATAATAGCGCTGCTACTCCAACTATATAACCCATGTTCTTGGATTCAACCTTCATACCAGCACCTTCATAGACAGAGACATTTGCGGTACTACTTGGGGTAGTAGCAGCGGTAGTCTCAGGTCCAGACGC…	1	359441	359940
8	TTTATACCTTCTATAGGTTAAAGTTGCCGCTGTTTTAACTCGAAAATATATTGAAGCTAACTAAAAGCGATCCTTTAATCTCAAGTGAATGACGATCTTATACACAAAGTTAATTGTTCATTTTAATACTTTTGACGAGGACATGCGTCGCGGCACTGTTTAATTATGACTAGCGCGATGATAAGATGACTGAGACCTGAATCTTTTGTTACTGATAAGACCAGAAGTACGGACGCTTGTGACCCTATTCGGCCCAAAGAAGGGTTTACGTATATTCTTGATGTTGAAAAGTTCAGAGGATTACAGCGTAATCGTTAGGCTAAAATTCTTGACCAATTATATTCAAGCCATGTTCATTCAACGGATTTGAACTACGAGTTAAGGTCAACTTACTATATC…	0	359441	359940
8	TGTAGGTAAAAATCTTTGATTTATCTTATCTGGTTGCAATGCTTCTCCCCTCTGATGCCTAATATGTCTATCTTTATCCTATACCAATTGGCAGGGGAGCAATCATAATTTACATTAATATCGTCCACCATACCCTGAAATTCCAAAAGAGTTCGAGAAATTGGAAGGTACAGCATTTCATTTACTCACTTATTTGATCTTTTCTTTTGTTTTCTGGTAAACATCTTTGTTTTAAATGGGCTCTCTACAACAAAACATGAAAAGTACTCAAGAAAAAAAATCTTTATTAGCGTTGGAATCAAAAAATATATAGCATTAGCAGAACGTTAAAGAGGATATTTGGTTTCTAGTCTAAATGGTGTTCCCTTTTCGAAACTGTATAAAATGAAAGGTAAGGTT…	1	391984	392483
8	TTTTTCCTTAAATCGGAGGTTTGGTCACGATATTAATTATATGTCGAAATGTTTAATACAAGTTTCCCGTCTTAGTTCGCGGTGTGACCGCAGGCCATCAAACCGAAATAGTAGATAAAAGTGTATATAGCTTTTTGGTATTAGTACTTTTCGACTAAGAATTTGTTTTCATCCCTAGAAATTCCCTCACACAGTAGAAATATGGGATTGTTTACAGTGTCCGACGATAATAATCATTTCCTGATAACAATAGATTACTACTTAGAACCCTCGTAGTCTGCTTCACGAAGGGCTTGTCTTTCTGTCTGTATGGGATTGATTCCATAAAAAAATTTCCAATAATTGAACTTTTTACAAATTCCTATACATGATTAATGTCATATATGATCTAATTATTTC…	0	391984	392483
8	CGTCACCAAAGCTTCACAGGTTAAAAAATTTACCAAACTGATTAATGATCGTGATAAAAACGAAACAATTTTGATTGTTGAATGGAATTGGTGTGTTGAATCAATTTTTCATCTCAATGTTGATTTTACATCAAAGAAAAATGTTTTGTATCAAAAGAAAAATAACTAAAAATGGACACTATATATTACGTCATCTGACATACGACACTGATAACAAATAAATATATAATAATTATAAAGATGCGTTGTAGAAAATCTTATGTTCAACAAACAACCCACATATGATTAACAGACCATTTTAAATGTCTAGTTAGAAACAATTATTTGGTACTGTCTTTGAATTAGATTGTTTAATAAAGCATTTCTAATATAGGATACAAAGGGTCAAATAGTACCGTG…	1	406010	406509
8	AGTTTCTCATCTAAATTTCACGGATTATTTCTCGCAGCATATTAAGATATGGATCATAATGATATTACCCCAGGCACATGTCAAAACTACATGAAAATTGTACACAGGTCAAGTATGAGTTTTAACATGATAACACCTAAACAAAAAAAGCGGTAATTTGGAGTTCTACTAGGAAAACATTGAAAGTGAATAAAATCAGTCAATCGTTAATAAGATGAACTAATATATTAAGATCGGATTGAGCAAGCTCCCTGTTTTAAAAATGATAATACTTCTATGAAACCACATATATTTACTGTTCTCAAAATTCATTTTATTTAAGCCGAACTTAGATTACCATATAAAAAACATGTGTAGTCATTTAGTAGAGATGAAAATTTTTCTTCACATTTGAATTCT…	0	406010	406509
8	GTCAGTCATAAAGCAGGAGGTCGAACGACTAGGCAACGATGTTTTTGAATGGGAAGATGATGAATCTGATGAGATTGCTTAATATTTTGCATATAATAGCATTGGTACATATTGTGGTGCCACTTTCCGTAATTAAGCTACTAAATTTTTGACTCTAACGTTTATAACATTGAATTATTAAAATGATCTTGCTATACTATTTTGCATACATTATTTTTTGTAGTTTTAACAAGAAGACAAATTCTTGACTTTACTCACAAAACATAAACATAAAATGTAATAAAGTCCTCAATGTTCACCGTATTTTTCAAAAAGGATCAGTGAAAGTGTCGGTAAAGCTACCTTTTTGATACTTTCTTTTTATGAGAATAAGTTGTATTTCTTTATTATGTATGATAC…	1	447524	448023
8	TACTAGCCCATGACAATTATATAAACATTACGTTGTACGTCTACATCTACACGGACATTTAAATCATGAGGACCATAAGGAATGTGCCGTTTTTCATCTTTTTTAAATCATTAGAAGTATTTCGAAATTTTTTGTCGCAGATGTTATGCTCTGTTATTAAAATATTCCGTATGATTGCTCTTTGTTTCCGGCTTTCTTAGGTATAAAACTGATAGGTGAATTTTCAATCATCAATAAATTAAATGAGTCGTCAATATAAAGGATTTTTGAGGTAAAAACTCTTATACCACGATGTTTACAGTGGTTGATAGACTTATGTGAATTTTTCGTTTTTAGGAATCTAAATTTACCAAAATTTATGTGAAAAAATTAGATAAAGACCTAGTTTATTTCTAAGTC…	0	447524	448023
8	ATGTAAATGTCAATGCCGCTAGTTTGAGGAATCTTTCCATTAAAAAAACTCAAGTCAAACCGGAGTCTGCAAGTGAAGAAAGCAAAGTTCTTGCTGCAGCTTTAAATGATGCAAAACAAAACTTGGATGAAAACGTCTGGAGAACTCCTATCTAAAAAACAAACGAATATAGTTTGAACACTCATTCCATGTTCTATGCTTATTGTTGTACATTTATTATTTATATATTCTTAAATATATTTCGAGAGATCTATACATAAACATCAATTTATTATAATTCTACACAAAATTACATTTAAATATTAATGGCTTTCTTCAAAATTCAAAAATCTTTTTGAGAAAATTCATACTCCTTCAGATATTGGTTTCTTATCAACGCTTCAATTTTTTTCTCTTGAA…	1	474305	474804
8	GTTATTGAAACAATCGAAGTAAGTTTTGATATTGAGGTTTAATTTCATGCCTAGAAACAAACTTCGTTAATTTACTGATATATTCCACACAGAAAAAATAAATACATAGATATTTTTAAGTATTATAATCTAACCATACAGGCAACAGTAGATTATTAATCATGTATTCATTAAAATGTATTTTGGTACACTAACTTATATCAGCAAAATTTAAGCTTAATCCTACCTAGTCTGAGTTCATCTTAATTATGAGCCTTTCACATTAAGAATTTTAGTATATTCGCTTTGAATCGCAGATATTAACTATTGCACATGAATACAAAATTTGACTTATAATATTAATTTGTCACCTTGCTCCCTTATTGTCCATTTCCAGCTAATATAATGCGTCACCTCTCA…	0	474305	474804
8	GAATCATCGGTAATAATAATACTATTGATCGTAGTGAAAGCAAAACACGACTGTACTTGAGTTATAAATTTTGTTGCTGTAGAAATTTCAGTGATCATTCATTAGCAACTTATTAAGATGACGATTATATTTTACGGTTCTTTTCACAAACCATTATACTTGCTAAAGGTTGTAAAAGTCATACACTTTTTAACATCAAGATTTCAGTACAACAATTTCTTACATGTAAAATCGTTTGCAAATTAAGTTCGCCAAATTGTATCTTAATTAAAATCTATGTGTTCAGAAGTTGAATATTGGTAAAAAGAAACAAAATGTATAAACGAACGAAAAAGGAAGTGATCAAAATAGAGTAAGGAACCAAGGCATTAGGTTCACCCGAACGTTATCATATATACG…	1	501626	502125
8	ATTACTATTAACGGTTATTATGCTATGATATCACCTCGCAAAGCCTGGAGTATTGCCCATTCTTACCTTAAATAATTTAGAACGATAACATACTGGATTCTTCTTAATATGAAATGGTGAGAAGTGCAATAACTCAAGCAATTATAACATAAAACGATATGATAATATTAAACGAGGGAATAGTAGAAAGGTAGCTTCGCTTATCGTTGCTTATAAATATAGGATACTGAACAGTCTATCATCTACAATGTATAACAGCACAAAAGATAAAATAAGGGTCCAATATAGCATGTTGTTAGGCATGTAAAAAGGTACGCCAAGTCTGTCATATCGCCGAAAGGGATTGGTATTAAACGGTAATTAATTCACGGAATCATAGAAAGATCTGATTTATACTGA…	0	501626	502125
8	TACTCATTGGTGTGTGTCAAAAACAGTACGTTTATTATCTGGACAGCCAAAAAATAAGATCTATTCAAACATGGAATATAGCGTATTTTTATTTAATCACGGTACAATGGAGATATTTGCATGCCTATAGAAACAAGTAATAGTTATCATATTATTTTCTAGATTTTGTCACTGAACTTTTCCACTAATGAATCCTATCAAAATTATATATCCAATATGGCTGCATTCCCAACTAAATATTAAAATGCCGCTAAGTATAAAATGTCTCCGCATCGGTAAAAAGCATTACAAATGCGTATTATACTAGCGAGAAAAAAGTATAAGTATCAATGCCAATCACCCTCTGACCATAAACTTTCTAAACATGAATAATAAAGGTGTTGAGAGTTATTATCCTAA…	1	535393	535892
8	GGATGTGTCAGTGCATTTTTAAAGGGCTCAAGTTCACATAATTAATATTCACGGTACGCCCTATTTGTAACACTAAAATTACTCTGTAAAGGCTAAATGTAATTATTAATGTTGGGTAAAGAATAAGGTAACACGAGATTGCTACTCACCCTAAACACATTAAATATGTATTACAATACTCTTCTGATGATTTTACAAAATTACTACTCTAATCTAATTTAACTCATTACTTAGTAATTTTAATGAGCGTTCTCAACTCTAAGGAATTCTAAAACTTGAAACATCCTTGTATCATAAAAGGGACTACTATCCGAGTTGTGAAAATAGAGGACCTAACGGTAGCCAGTACAGTGAAAGATGACTTGCCAGACAAAGTAATTATCTATCAAAAATATCTTC…	0	535393	535892
8	ACATAACTGAATGTTAAAATGGCATCATCAATACAGTATTACTGATGTTATGTTATTTAGTGCTGTCCGTATGTCCTCCTGTTCTTTTTTGGGCTACAATTTAATTGATGGGGTGTTATGTTTACGATATTTCAATTATGTTAATATTTAGTATGTTTATATCTTCTCATTAATGAATAGTTAATTTTTACGTTTAGGTGATTTTGGTGGTGATTTTTCTATAATATTGAAATAAGTGTATATAAATTGAGTGGTTAGTATATGGTGAAAAAGTGGTATAACGTATGTATTAAGAGCATTTATACGGTATTTGGGCCCGCCGAATGAGATATAGATATTAAAATGTGGATAATGATGGGCTTTATGGGTAAATGGCACAGGGTATAGACCGCTGAGGCA…	1	555958	556457
8	TTAATCTATCACCACTGTATGTACTATTGTTAATAGTGAAAGTTTTTCTTAGTGTGCGGGTCGACGCCAGTAGGTATTAATGACTTTTTAGTCTGACAGTAGTAGGGTACGTAATGTTCATGTGGTCTAATTGAAGACTAAGTTTTATCTGAAGTATAAAGATGTCGGGTAGATTTTTACTCATCTTAAGAGGTAAAAGGAAGGAGATAAATTGATAGCGATAGATTGATGTTATGTTTCTTGAGTAACAGTTTATTTTGAATACATTATGACTTTTCTGTTGAATGAGTACTATATTTACGCGTGGAAAGGGAGTTCTTGGGGTCGATGTGCTTATGTTAAGAGGTGATGTTGGGCAGAGGTTGTATCAGTATAGAAGGTATTTTATCTTGTACCTTT…	0	555958	556457
9	TTCTTCACACCGGATTAAACAAAAAAACTGTGTTAATCGGATCCGGGAGAAAATGCTAATATCTCCTTCTTGTTTGTGAAATGATGATAACTGGGCTGTTGAACGAAAATGAAACTTCTCAAATACACCTATTTATTAATAAATGTTAATTTATATTTTAAAAAAAGGTAAAAATTAAATGATCAGGTTTGCGATCCTGATTTCAAAATCATGGCTTGGATTATATCTTAGAGACGTATGGATTTCAAACAAATGCCTATTTGATTGAATATTACAGATCTACATTATCTCTTGTACATAAAACATTATATAACAGACATATTGATATTAACGAATATTTTCGAGCCACCATTCATGAAAGCCTAGTTAATGGATTTATGCGGTATTCATTTCGTAAAC…	1	33332	33831
9	CACAGTAGAGTATCATAATCTTCTAAACCGGAAAGATTCCTTCATAGACTTATAGCACACTTAATTTCATTTAGTTCCTTGTTTCGCAAATGTTATTTGATCAAGATTATGGAGGTAATTGAAGTAATGAGTCGAATTCTAGTCTAATGCCTCAACGTTCTAAGGCATACTTCCCCTGTTGCACATTTGAGTAAAAATCATATAATCAAGAGTACCAAACGTACTCCCTTACGTATATTCTGAAAGAATTTTATATAGGAGCAGCCTTGTTAGATCCGAAGATCGTGTTATACAAGTTCGCTAGGTATGAAAAAGACATTTTCTGTAGATCCAATTGAAATTTTTAATATCCGTGCAACAAAAAGTGAAGCTGTACTCCAGATCACAATGTAAAATATT…	0	33332	33831
9	TTAAGTACATGAAGGTAGAATATTTCAAATATGATGTCAAAGGCGATAATAGTAACTTCTAAATGCATTCACATTTACAGCGATAGTTTCCTTGAAGTCGTCGGAATACGCTCTATGCGCTATGGTTGATTTTTAATTGTTTTTTTGTGTTGAGACGCGAAAGTAAGGAATATATAAAGAAACTTAAATTTGCTAACAGAAGAAATATTTTATAAGCTGTTTGTTTATGTATTTATGAAACCAAACAAAAAATTGCCTGTATAATGAAAGAATTTTCATATTTGATAAGCTTCTATGTAATTAAGGAAAGGAACCAAACGGGGAATATAGATACGCAGTGAGAGAAACAGAAGTGATAGTAAAAAAGTGAGTAGGAACGTGTATGTTTGTGTATATTGG…	1	73778	74277
9	ATAGTAAATTGGGACTATCGATTACAAACTTAATCACGAATATTTGGGGTATTGAGTTCTACCGAGCAAATAATGTATAAAACAGTGATTGATTTGACGAGAATCGTGCTTCTTAAAAAACAAACGAAAAAATATATAACCATAGTTATTAAAATGTGAGAATTACGCTTCATACTATCGTAAGTTAATAGTTAGAAAAGTAAAATGATGCTTATAGGGAGTAGTTTAAGATTGTGTTATGAAGCATGTGATATTGCATTTGAATAAGGAAACATTCGAGTCGAGAAGCGCTCTTTGATCCAATTATTTTAAATGGCGAATTTCGAGAGGATTCGTGTTAGAAACAATTAACATTGAGAAAATACTCCATATAGTACAGAATAAACTTGGTACTGGTAA…	0	73778	74277
9	CGTCATTGGAAAACTCTGAAAACGAATTAGGAAACGTCATTGAAGAGTTACGAAATTTGGAGTTTGAAACTGAACATAACGTAACAAATTAATAAAATAAATGATATATAATACCCGAGCAATCTACAGCAAAGCTCAGCCCCACCTTTCCGCATTTTAATAACCTGCATTTTGTTCAATTCCACCCTCACTCCCCTTCTCAAGTATTCCAAACCAATTTAAGTAAGTATTGATATGTAGTTATTTTTAAAATAAATATATGTAAGTATATTTGGATGCTTTAATTAGGAATGTTCTATTTTTTTTTTATTTTTTATATTATGGAAGAAAATGGACGTGACGAATCAATAAAAGAAAGAACAGCGACGAAAGAATAAGAAGACGGTGGGAACAAAAAGG…	1	80058	80557
9	TTACAGAACAAATCATACTAGGCTACGAGTTGGAGGTAATACGTCTTATAGTAGTCTGCTTAAGCATATGTCCCGAGATATCATTCAAAGTATTCGAACTGATCTGGTCATCATAGTAAATCATAAAAGCATAAAGTCATTTACTGGTACCAAAGTCTAACCGCTAAAACACCGATGGTATATTCTTATATAATTTAAAATAATGATATATCATGATCTATTAAGATAGAAGTAAATTTAATAGTTTAGGCAAACGATTCTTGGTTCAGAAGTGTACAGATCAATTAAATAATAGTCAGAAACATTAATCATCGGAGTAACAAGCGTAAAATGTCTGTTACTACCATATATGCGTAAGGACCAGTATACTTAGACGCTACCTACATTATAATATTAAAC…	0	80058	80557
9	CTTAAAACGTTTATGTGTGTATTTATATATGATAATAATAATAATAATAATAATAATAATAATAATAATAATAATAATAATAATAATAATGGTGATAAACTGCAATAACAAAAGAAAATAGTACCAATCCTGGATCTAGTTTTCCCTAAAATCCAATTTTTACTTATCAGCCTCACTTCCTAAACTACCTCACCTTCAAAAGCTCGATAATTAAAAGAAAACATGAATAATATAGTAAACAATGATAATAGTTTCTCTATAAGATTATCTAATTTTCGAACAGTATTAGCTATATGCGAAATATCTTCATCATTGGTACCTTATCATAAACCAAGGCCTGCTTTATATTTATTTGAACGAAAAAATTAACTTATATTCTTGGCTTTCCATTCCTGTTTA…	1	105737	106236
9	ACGGAATACTAAAAGTTTGTTTTCGATATAACTATTAATAACATACACGAAGAATATGAATGAACTATTCTGTAAATCTGTGAAAAAATGGTAAACATGCACTAAGATGTTGAATTGAAAAGATAGTTAAATATTCTTCAAAAACGCAGAACGTTTTTGTGCACTTATTATCTTCAGCCTAGTAAGTAATACAAAATTATCTCCAGTATACTACTTATAATTTTGCTTTAACTTTCACAAAATTCTTACTCCACTATATTAATAAAAGAATCGAATGCATTCCTTTATAAGTCGTCACCTGACATCTAGTATTTATCATCATTTTATTCAGTTGTTGAGAGTTTTCAACTCATAACGCAACGTAAAATCATTATAGCGTAATATCAGAATGATATATAA…	0	105737	106236
9	ATGATAAGTCGGCTGGAAGGTCAGTTGGTAAAAATTCAGAAAAAGTTTCGACGTGAAGAAAAAAAGTCGTAAAACTAAAAAGTCTCTGCCCCCACTTTCCAGAAACAGATATCTATATTTTATAACAAAGACGTACGGCATCATTTAAAGTATCTAAAATTTCTTTGAAGAGATCACATAAAAAATTTTCACCTTCTTTTTCTCTTTTTGGCTGTCCAAGTAAACAAAACATAAACTGCTTCAACCAAAGATAAAACTTGAGAAAATCCAAAATGAACAATAAGGACATTTCTTGGTGACAGATTCGTTAAGTTTCATTATTTTTTTCACTTATTTTATAGAAAAAAATCGGATGTTGAATGGGCATAAATATAAATGTATATATAAGTAATATTGTCT…	1	136053	136552
9	ACAGTAATACTAATTAACATGCTACATTTTTACTGTGTCTTTGACATACAAAAATTGCAAGATTACAAGCATCGAAAACGATAGAATTGATCGATTTCACTATAAAATGTATTGTGTAAAAACATAGTCATGTCGGATAATTCTTGATAATATTTTCAATAGTATCACACGGACATATTTCTTGTAACTTATAATAAACAACACGAGAGCCCCTGAGCAGGAAAATACGATACACTTGACATAATAGAAATCTATTAGGAACCAATATGTAATTAGTTAAATAAATAGAAATAAAGACACCAATGAGAGAATAGATGCAAAGATTTAGATGACGTCTTAAAGACAATTGAACATTAAATTCAAATCTTAATAGAATGTCATATGTAGCAATGTTATAAA…	0	136053	136552
9	TGGCAGAGTCGGTCAATGGGTCGACGCCTTCGGAATTATTTACGGAGCTTTATAGTAATTAGTCAAGGTTTTTTTTTTCTTATTTTTTTCTATTTCATAACTTAGTCATATCAAAATATATCTATTAAATTATTTTCCATATATACGTAGATATTCTTCATTTGCATAATTCTTTGGGAAAAAGGAAAACAGTTATAGAAAAATATAAACAAAAAACCGCAACACTTCATGATTGCGTCGAACAATATACCTTAAAGAAGAAAAAAAAAGGTTGGTTTTATCACTTCATTAGTCTATTTGAATAATTCATAAAATATTTCTGATTTTTTTTTTTTTTTTTTTTTTTCATATTATTTTAAACGTGACTTTGGCTGCGATTCATGGTTTTTGCCCTTATAT…	1	162923	163422
9	ACGTGGTTTTAAAGTCTAAGGAATTGCTTTCCTGTTTTATAGGACTACCTTTACTTTTCATTTTATTTTTAATTTGTGTAACTCGATTTTTACTGATCCTTATATTCGTTCTAGGATACGTTGTTCCTCGTTTACGATTTATTTTACATGTCTCATTCATTAAGATGCGCATATATTCACAGGTAGACATTCGCGTTTTATCAGTTATTATGCAACAAATATACTATTAATACGATTAACTTATATAAGTGTCTCCATTTTTTAATTAATGTTAAATCACAATTATGGGCAGTGTTATTATATGGTTAAATCAAAAAACCTTTACTTGTATTTTATATATACATAAAACTTAAATATTAATTAAACTTTAATTTGTGCTATTACTCGCATCGGTTTTAC…	0	162923	163422
9	TAGAAGCAGTCGAGTACGAATCACTGTGACCGTCATCCTAGATAAATAGTATAGCTTGATGAAGAGTACTGAACCAACAAGTACGAGCTTCTATGGCCAAGTTGGTAAGGCGCCACACTAGTAATGTGGAGATCATCGGTTCAAATCCGATTGGAAGCAATTTTTTTCTTCGGCACGTCATACACCTTGTAATGAGTGTACTAATTCTCTCTTCAAAAAGATCATTGTATGTTTTATGTTTTGTCTGGAAAAACATATAGTACGGATATTTTTGAAAAACTTTGAAATAATATGTAAATTATGTAAAAAAATTAAAGAACCATTATAAAAGAATATTACCAAAAATGTAACAGATGACATTTTTATTGTTTTGAGTTTGTTTTAAATTTGAAATTGTTC…	1	174945	175444
9	CATGGCTAATGTTTATTCTATAGAGCGAAAAGTTGATGAAGTTTAGTCATGGTCAGTATAAACAATATCTCTACGCAATCATATTTTTTATAATTGGTCTGTGATTATTTAAGGTGAGGATACTCACACTCTCGATATGAGGAAGCGAAAAAGACCTTCTACTAGGAATGGGAACCCTAACTCTTTTAGAATTAGTTACTTAGTGGGGACTTTATAAAGTAATTAGCAGTACAATAAGAATAATACCAGGTTTTAAGGCGCAGTACTGTTTTCAAAGATGGCTTTAGTATTAACAGGTGCGTATCTATAATTTTCACGCTAAAAAATAACAAAATAGTATACTAACATTAACAGTTAGGCTTTTCGGTAATGTACTAATGATTGCTTTACGGACTTTTA…	0	174945	175444
9	GAACAACAGGGTAAAAATGCTACTGTTTCTGTTGAAGAAGTTTTGAAACAGTTGCGTAACTTGAAAGATGAAAAGAGAGGTGACAACGTCTTAGCTTAATGAGATTTTATGTAGTTAAATTTTGACTTATTTAATTTATGTTTTGTAAAGAATAAAATGAGTATGATGAAGGAATCTTACCTCTATTAACTATTTCTTCTTTTTTTTTCCTTCGATAAGATGTGCGCGAATTCAATATGGAAGAAAGCAATTTGGTATGCAGATGGTGTTCACCGGCAGTGTTTAAGTTACGAATATATAAAAACAAATTCAGGAACCCGCCGAATTTGGCCCAAACATATACCTATATACAAATTAGTGACCATACGCTATTATTACTCCGTCGTCTAGGAGCGGTTC…	1	214605	215104
9	TTCAAAGGACAGATGTAGTCATATCCGTAATTTAACCCGATATAAATAATTATCCCATAACTTGACTCAAAGTATATCTAGAGAAAACTGCCTTGTTAAGTATATAGGACTTTAAGTAGTAAATTATTATTGGAACTTATGGTTAAAGATATGACGTATTGCGGGGGCATGTTTTATTTTTCTAAAAATGGTCGTTTGAACTGGAATCACATTCTGAGATTGCGAGCGTAGCTTTCCCAAGATCCTTAGACTACGTGAGTTTATATACATTTCAAGTGGGTAAGAGCAAGTGATAAATTGCACGACCAGACTTCACGCGAATATAATACTGTGAAGCGCTCTCACAGAGTGATTAAATGATTATATTATTAAAAAATGCAAGGGCTAACTTAAGATTCA…	0	214605	215104
9	AGTCTCGACACGTCGTCTGGATACTTGGATAGATTATAATTCATCAAGGTTGAGGTGCCGATTACTTTTTTAAGGTTTCCTTTCGACAGTCGATGACCGTGCTGTGTGTCATTATCTTGCAGTTCTTTTTTTCTTCAGATGCGTTAATTTCCTACGAAGGGCGCATACAATGGTGCTGATGGGATTTATGAGCAAAACAAGTAGGCGAGCAAGACATGAACGAAATTGTAATGAAGCGTACTTCCTTTTCCCTACAACCTTAAAAAGGTCTCACTGATATATCCATTCGCAATAATGACAAGATTTTTGCATGGGACTTCTTTTTTTCTTTTGAATAAGTCGCGTTATAAGGACAAAACATTAAAAAAAAATATGTATTGATTCACTGATTTATATATA…	1	245516	246015
9	CTACAGATCTATTTGTCTTGGGTTTGGATTAAATATTATTACTTCCATAGATGGATAATATATTGTCATGGCATCTTTCCGTAAGCTATTGGTTATGGGATCTGCCCACATATCGAGCGTTCTTGCTTGAATTAAATATTAATTATATATTATATGATCTCGCAATTGTGTAACTAAAAATAAGTTGATATAGTTAACCAATCGCATAAGAATATGATGAACTAACGTCTTAACTGTTGTTAAAATGTAACTAACTACAGTTCTATCTCTTACGTTAGTATACCGTGGGCAGCACGGACTATGCCTGTGGACAGTGTCCTCCGCTCGTATGCCACAACAATTTCCGTTATGCGAGTTTTATTTTATCATTGTTCTGTTCATAACTGGCAATTATCGACT…	0	245516	246015
9	GTGACTACGAGTCCAGAAATTTAGTATACCATATTGTCGCTTCTTCTTATAGCCCAGCTCCAGGTCTGGATACGGTTCTGTATAACTCGTTAAGGTTTAAGTGTCCGGCAATTTTTTTGAAGTTTCATTTCTTCACTCGATGACCAAGCCGTGTGCCATCTTTTCGTTTTCTTTTTTTTCAATGTGTTTAATTATCTACAAAGAGGGCACACACAATAGAGCTGATGAGAACCCATGAGCGAAACAAGTAGAAAAGCAAGACGTAAACGGAATCATGGTGGTGTGTACATTTCTCTTTTTTTATTACACCAAGAAAGCTTAATTGGTACGTATTGTTCGTGATAGTAGCATGAATCTAGCGTGGAATTCTTTTATTTAAGGTCGCGTTGTGACGACAAA…	1	247346	247845
9	TTTATTGCTAGATCTAGAATGTAGTCCAGCCTTTAAGTATTTTTCTATAACTAAACGTACACCTATAACAAATCTAGATTGTATATTCGAGTGTTGGTAGCAGTGACTGCTCTTTACTAAATTCTCAGGGCCGATCCGATAGGAATAGTAACAATGAACTGTGGACTACCCAACGACGGGATAGGGAAAGAACTAGAGGCATCACTGTATGTTTGTAGTATCAGCGTTGAGAAATCTTAGCCAGCAATATTTGATATAAACCAATCTTGGTCTCCTGATTCATTACCCGTAGGTAAAGAATTTATATTGGAATGCACAGCATTTTGTTATTTACATTGACAGGATTTACTCAGTATCAAGTCCTTTCAGTTTTACAGTTAATGTTTTAGCCTTCAATTA…	0	247346	247845
9	TTGGTTCTCCGCAGAAATTCTACTAAATTACGTATAAATTGTGTATTAGAAGAAATTCAGAAACGAAATATCTGAACAGACCTACTTTAGTATTTTTATATGATAACTTTTTGAGTTGTATCCTTTTCTTCATTTATTTTTAGAAACTTTCTTTTTTTGGCCATAACATAAAATTTAAATAACGACGCTGAAACAAAAAGAAAAGAACACCACGACTAATAAAACAAAATTAGAACATTATGATTAGGTACTTCTTCAGTACGCTTTTCAAGCTACTTCTTACGATAAGTAAACTTCTCACCTGTAAATACTAGTAACGGTAGCAACCATACGGAAAACCATGTTCAGTTACCCGGCCGGGTGTTTTTTTCTCTTTCTTTTTCGCCCACTGGAGAGCCT…	1	310583	311082
9	ATAAAGTACACATGCAAATAGTTGTCCACAGTAGTACTAAAAAGATTTATGGTGAGCTACGACTCTACGCTAATTGCATCAGGAGCCCAGAAGACTGACCTCTCTGAAATTTTCGTTTAGTTGTCGAATTATTTCATTATTCGTCTAAAACTTTATAAGTATTAGATACTATGCGTTCTTGTAGCTCCAAGACTCTATAAAGTGAGGATCCTGGTTAAGCACACCTCATATTGACTTACACAAGCGAATGTTGAACTCAAGTTGTCGTAACGTTTTCTAATGCAACTGCGATATCCAATTCTTCTCGGGTATGACAAGTGATAAAAATTAACACTTTAGAACAATTGTATATATACTCAATATCTATGCACCAATAACAATGAAGCTGAATATTAAGAA…	0	310583	311082
9	TGACTACTGTAGGAGTGACCACTACTGTTAAATGCAGATAGCCGTCTTATGCTCTTCCCTTGTTCTTCTGAATTGGGAATGCATAGCTTGAAACATCAATCTTAATAAGGTCTTGTTTGTTTCTGCTTGGCTTTCATAGTAGCAAATAGTTTCGACCTTAATGTAAGAAATAAAAGCAATCGTTAATTTGAGTAAAGATAACCACTCTTCCTCTTCTACTATCAATATAATAAGAATAACGCTTATGGTTTATTTTAGCTTTTTTGAAAGCTAAACATTAAAAAAGAATAAAAATGCACGGCATACCTACATATTTTAAAAACATATATTTTATGATTGACTTTAGCAAAAGTTGGCGCTGGGTACTTTGAGACTCTTTCCTACAAAACGTTACCAACA…	1	341748	342247
9	TTTAGCTGATTGTATAAGTTATAACACTCAGTTTAATTTCAGGTTCGCGTAAGTTATAAACCAGTACTGTTAGGTAAAAATATTAGTTTTGAAAATTATCTTTTTATCAATTGAAAGAGGTCGTATGGCATCCTCGGGACTGATTGCACTTCTCCACTGACCTATGTATTCAGTGCGATATTACTTAAGCGGCAATTGTTTAGTTAATTTCTTAACAATAGTTCATTATTTATCTAAGTGCGTGCTTAACAGTAACAAACCAACATGCGTACCTACGATCTAAATTATGTGGTTTATAGGTTTAATACTATCTCTAATATGAACTTGACTATGTGTTTCTAAATCAATGCACCCGAAACCAGTTTACGATCCCGAATATCAGATAAAGTTCAAAACAGA…	0	341748	342247
9	GCTATGCTTAGTGCTTCATGACAGAAAGGTTTTGCATTGGTAGGCGTGGAAGATTACAGATTGTACTCGTCGTTGGCTCAATTTTTATATTTTGTTGCTTCAAAAACAGTGCCGTATCCTTAATGAATGAAAAATTCTAAAGAAAATAAGTTGATACTAAAAATATAATGTCCTTGAAGTATTTATGCGATATATAGAAAAATCTATAAATACTTAAATATTACAGCAGCGTTATTTTTGTATAGACGCCGACGTATAAGAGTCTCCTATCAAAAATCAGAATCTGAGCCCAGTATGTCATCTAATTCTGCGTTCGATAAGGTAAAAGATTGGGATGAATCATGGTTGACACTGTTGTTATCGACTTGACTTTTATCGTTAACTTTTACAAATTTTTTT…	1	357146	357645
9	TATAAACGGTTTAATATTGAGTCGGTGATAACTTTGAAAATTAATCTACAAACAGATTGTAATCTAAACATATTTCTGGCATGACCTTGGTACTAAACTTCGAGGAATCCCTATTTCCTATTCACGAACAAATGAAATTAACGTGCAAAGCGACAGCCAAAGCTTGAGGTTAGTTTATGTAAATCTGGATTTGTGGATAATATTTGTCTTTGTACGTTCTTGAGGATATAGTTCGCCTGCAGTTATTTACCAATGGCTATTATTTGGATTTCATAATCATAGTTATATATTAAGTTTAACTACTCATCTTATACTACACCATTGAAGTTTAAGTTCTAGAGGTATCTTCCGGGAGAGGCGGTTTTCTGTATTTGTATACACTCCACAATTTTATTAGTT…	0	357146	357645
9	TTCTTTCATTGAGAAGATTATTGTTGATACGGCACACTTCAGGGGGAACTTCCCTCAGTTCATTACCGTGGAAGGTTGCTTGAAGGAGTCAGAATCAAGTGAGAACACTGGTGAAGGAACATGGGTAGAGCTAGTTGGTAAGTCAAAGACGGGGCCTGACAAAGAACATGTGTATGAAATACGTAAGAGTATAAGAGTCTCCCATGTCAAATTAACGATTATTCCAGATGGAGGAGTGAAAAGAATAAGAGTTTGGGGGTACTGATAAATACTTAACTACTGTATATTTTAAACCAATGCACTCTTGGCACTTTAAAAGTAAAGGTATAAATGTAGTTAAAAGTTTTTGTTTTGATAATTGAATGTTTTCATTTCGCTATCCCCACGCTACTTTATTTA…	1	411574	412073
9	ATGGCCTCGGACATCCAAATAGGATTAGGACCAAAGCTGTATTCTATTTCCAAGTAATGTTTATACAAAATCTAACTTTTTCACAAGAAAGCTGTTTATATATAAGCGGGACCAGAAATAACTTTGATACTTTTATGTCTCGTAAATTGCTTGAGCACTTATGATCATCATAAATGTATGGTCCTGTTGGCAATGACTGCTATGTACGTAAATTCCGCATTGTTTATTTTACTGAGGATAGATGTTATGGGAAAATGACGGCCAGAAGGGTAAGATGAATTTACTATAACGACCGTCAGGTCAGAGGACTTACAGTGTAAACGATATGTGGTAAAAAGATGATCAATCATAGTCAAAATACCATCGTGTTCGTAGCACGAAAATGCCGTTAGACTATTA…	0	411574	412073
9	TTGCACTGGGTGATCAACAATGCCAGAAATAAATGAGAAGCTTTTTACTCTTGCTTTTGCTTCTTCCTCTTTATGTTCAAGCCAGCCAAGCTATGTTATAGTGTTGAATGTCTTGAACCGTTATAGTTTCTAAAAATAACTTTACATTTTGTTATGCAATCTTCATCATCTCGAACTTTTCAACAAACGTTCAACAGTGATGGTCTTCCCCAGTGAACCAAAAGACATATGACGCTCGTATGGTATGTTAAAAACAACATAGAGGATAGTAGGTCGGGGTTTATTGTAGAAAGGACATAAATAGTTGACGTGGTAAATTTTCATCAACTAAAGCCACATCTATTTTGCCAAGTAGGAGATAATGTAATATGTAGAGGGATCGAGATTTACTGAAGCCTC…	1	432496	432995
9	TTGGATGATGTGATTCTTTTTTACATAGCATGGTAAACCGCGCGGACACATATTAATAGAACTTATTGATGTAAAGCATACAAAAGCGTCATTTTTTAAAAATAAAAAAACTGGGATTGAGATCTTAGATGTGGCATATTTACGGATTTAGCGTGTATTAGGTGTATGTCACTTCTTATCACAGTTCCTATCGAGACACCTTTGAGGACAGAAAAAAGACTTATAGGTTACTGTTTATGCTTTCTGAAATGTTCTTTCCTGCACTCGGTGTTGCGACCAGTTTCAACATAATGCAAGTTGAGTGAAGAAGAAGGTATAGAACTATTCCTAATGGGTTCAGAGTACAATCGCATATAAGCTCTATGGACGTAGTATTGGGTCGTAAATCCCTAGACGAGC…	0	432496	432995
10	TATTCCACTCCACTCCACGGCCCATTCTCACTAAATCAGTATAAATGCACTCACATCATTATGCACGGCACTTGCCTCAGCGGTCTATACCCTGTGCCATTTACCCATAAAGCCCACGATTATCCACATTTTAATATCTATATCTCATTCGGCGGCCCCAAATATTGTATAACTGCCCTTAATACATACGTTATACCACTTTTTCACCATATACTAACCACTTAATTTATATACACTTATGCCAATATTACATAAAAATCACCACCAAAATCACCTAAACATAAAAATATTCTATTCTTCAACAATAATACATAAACACATTGGCTTGAAGTATGAGCACTATCATGGTATCACTAACTTAAAAGATCCTTAATATTGCAATTTGCTTGAACGGATGCC…	1	7444	7943
10	TACTCACCTATTTCGGTTATACTTTAAGCAGTTAACTTCGGGATTAATCCATTTCTTATGAATACATAATACACATAAAGCCTAATTAATGAAAAGAATAAAAAAATATGCACGGACCAACTTTAACTACCATACAGTCATATCCTGTACGAATGTGGCTTCAGTTCCCTCCAACCTGATTCCCTATGAATATTTTTCCAATCAGACTATAGAACCCCCATCTCATACACACTTCCCAATAAAGCCAGAACCCTACACAAAACCCTTAGGTTAATGCTATCCCAGAGCTAACATTTGTTCCATGCACCGTTAATCGCCTATCATATAGTCCCACCCAGACATTACACAACACGAAATCCTAAATTGGTATTTAAGTTTTTAACTGTCCATGTCCTACAT…	0	7444	7943
10	TTGAAAGTTACTTTCTCGGAATGGAGTCTCACAGCTCCTTTAGGAAAAGCTTTACATGATTTGAGTTAGTTCACCTATATATCAATATATAAAGAGGGGTTTGCTTTTGTTAAGAACAAGGCCTGCACCTCACTAAGATCTGTTGATTTGGCACTATGCTTTTTAAAATTTTGTTTATACTCAATTTCGTCAAGATTTTTTTTACTAGTACAATCCATACAGTTAACAAAATACTGGGCAATAAGGCGTGCATACTACGAAATTTTTAGTTTTGTTATAATAAACGACTTTTAGCTAGTGTTTTAAGATAAAGTGACGAAAGTTAGGGTGAGAATAGTCGAATGTATTTACTAATTATTGAATTCGTGGTAATTAGTACTTATGATGATGGGGTTTAAA…	1	23661	24160
10	TATAACAATAAACGTATTATATAGATATATATTCGGTTGTATTTTCTAGAAATCACTCTATATCTACACGTATTTGACGTTTAAGTAATCAACAAATGGTTTTTCGTTGTTAGGTATTAAGTATGTTTGTTTTCTGATTCGGTTTAGATTTTTCAATTACTACTCGGGATGAAAAAGAATTTTTATTATTGGACTGTGTGCTACGCTACTAGGTTTTTTACAAAGGCATGCTGTTGCAACTGCATCTCGACTGTTATTGGAGTTAAAGCCTTAGGTTATATATGAGCACTATGTATCATGTTTCTTGATGCTACAATTACTGAATTCAGCAGATACAATTAGTACTTCGAGATGAGGCGATTGTTTCAAGTATGTTAAAAGATTGCATAATAATATTGC…	0	23661	24160
10	CTTGGGTTCATCGAGTACGTCTGAAATATCTGAGGGATGCCCAGAAAACGAAGTCGCTGATTTGAATTTAAAAAATGGTGTGACACTAGAATCGCCAGAATAATGACATGAGTTTATATGATAGATAAAATTAATAAATTTCCACATGTATAATACTTTTCAATCTTTTTCGCCTACTATTTACTGCCTAGGCTAATAAATTATATGTTTTTGTCCTGGGCGCGACATTCCAAAAAAAAAATAAAAAAGAAGAGAAAATACTGGCTTATGAATACAAAAATTACATAAACGAAGCAAAATGATTATTTCGAATAAAACAGTCTATATATAAGTCAAATACAAGATAGGAAGAAAAACAGAAAAAAACAAAACAGAAGGACTGGTTAATTGTTTTTGTTG…	1	67467	67966
10	AAAAGGCTGTTGGAGAGAGTTTACAGGGTTTTAAAAGGGTTCCCACCAGAATATGAACCATTGCTTGATTCGGGATGACTTAACATATACAACAATTTTTCTGTCGGCGCCTTTCCTATAATCTAGAATATAGAAGTACCTCTAAATTATGATGCACAAGGAATATTTAATCTCTTAATAACTTCAAAATACATATAATCTTCAACATGTATTTACATTGGAAAAAATACCGGACTAGGAGAAACACGCCCATAATGAAATAGTAGAATTAAACATAACTGTTAAGGATAGCATCTACTAAACGACGTTAGAGCACAATAACCTATCAATAAATAACAAGGCTAATAGAAGTGGATTAAGTAGACCTCTGTTTACGTACAATAACAAAAGTATAGCAGG…	0	67467	67966
10	TACTACTGGAATTTGTCCAAGAACATTTATAGGTTTGTTGGCTCTATCATTGATATTGATTTACTGAAGACATTGCATTCGGTTAATGAACACGTGGATGTCCCAGGTCATTTATCTGCCATTGCCTTTGTTTACGAGTATATCGTTAATGTTAACGAATACGCTTAAGCGCAATGATTGAATAGTCAAAGATTTTTTTTTTTTAATTTTTTTTTTTTAATTTTTTTTTTTTTTCATAGAACTTTTTATTTAAATAAATCACGTCTATATATGTATCAGTATAACGTAAAAAAAAAAACACCGTCAGTTAAACAAAACATAAATAAAAAAAAAAAGAAGTGTCAAATCAAGTGTCAAATCAAAATTTAAATGATGATGATAATATGACCATACAATGAC…	1	99300	99799
10	TATAACTACAAACTCGTATACTGCTTAGTGCTCACGCGTTTTATCTTCAAGAGCTACATTTATTTTAAATCAACTCGTGAATAAATATAAATACTTAAAAAACGTTGAATACTTGAGCGTGACTAAGAAATTATCTCGTATTTAAGAGGGTGATGTACTCCGAATAAATTTAAAAGTCACTTTAACATTCTATGAAAATTCGAGCTCGTATTAATTATAAATCAATATACACACTTTAAAACAAAAGAGTAATAAATGTTAGTCATAAATAATTAATTTCCATAGAATGAAAAATGCTTGCAAATTTGATAATATTATCTATTTATAATGGGACGCTCTTTTAGCCAATGAAAGAAATGTAGAACCTTAAAGTTTTATTATTTTGTCTTTATTAGGCTT…	0	99300	99799
10	CTTTTAGTAAAGCAGCCAGTGCCATATATCAAGTTTATGGCTGGAAAGGGTTTTGGAGAGGTTGGAAACCAAGGATAGTGGCAAACATGCCGGCTACTGCTATATCATGGACAGCTTATGAATGTGCAAAACATTTCCTAATGACGTATTAGTTGGTTCTTACATGTCATATTATTTTCCATTCATTTTGCATCTCAGAAGATTATGTGTATATTATCATTTTCCTGTTGTGACTTTATGTACATTTATATATACAAATTTAATTTGATAATCCCAAAGCTTGAGCTCTTTCCCTCAACGAAAAGTTTTCATTTTTTCTTCATTACTTTATATATCTATGTTTAGTATACCCAAAGGGTATTTCGGACGCAGGCAAGCTGCCATTATTTATAGCGGAAA…	1	161412	161911
10	CAAAGAGTGGCCACATGTTCATCAGATAGCATAGTGTCAGTCTGTAGCTGATGCGTATTTTTTTTCTCGACCCCAATAATAATTGTGTATACGGTATAAGACATAATGAATATAATTCTCCCTTTCAACTTTTAAAACATCAGTCAATCTAGATTGAAATCATTTAATTAGCCTTGCTACGCGTAGAGTACATTTGTTATTTTAAGAGCGCAACTTGTGAACGCTAGATTATTTAGTTAGGTTTAGTAATATTCTGAGACTTTCCGTTTACTTACTTATTAGTAAATAGCCTAGTCGGCTTTTGTGACAGAAATAGTTGCTCCATATATTACTGGAGACAATAGAATGATGGGACTGTAATTTACTGTTAGACTACTACAAATTTTTATCTTTTAGCAT…	0	161412	161911
10	AATTGTTACTACTTTGTTTAGGAGTAGTCAAAGTTCATTCAGCTATGGGTTATGATGAAATGATTTAAATTATTCTCGCTCCAGTATTAACTTATTACGTAATATGAGCTTAAAAGAGCAAGCTCCTCATCACTCACACTCCATAACATGAAGAACGAAAATAACCTAATCTTTAGGTTTCTATGGTATAATGAAATTAATATTATCTAAAGATAGTATTAACCACTACTGATGTTAGCCTTTTGAAAAAAAATCAAAAGAAAAATTTGAATTTTAAAGAAGAAGTAACAAAGGGAAGAAGTTTTTGCCAATCGGACAACACTAGCTCTATTTATACTTTTCTGTTGCTCCAAAAACAGGAAAGAACAAATTTTTCAATTTAGTGTGACCCGGCTAATA…	1	228244	228743
10	ACGCGGACAATTGTTTCGATATGTACTATTAAAGAGATGATATTAATAAAATAATACATTTGGGATTTAAATAATAATTAACGATAGATACTTTAATATTCCCTAAGAGGATAAGAACTTAATTAAAGATCAATGTCAACGAGAACCGCTTGTGTTTGTAATTTTATACTCGTGACAAGAATAGAGCAAGATATAGATAGTAAATGTTATAAACGGACAGTTAGGATATAGATATAATTATTTGATTAAAATAAAGCTTTGTCGTGTTTTTCCCTAACTTGAATCTACTGACACCGCTGAACCGCATTTCACTTAGATCCTATGAATCGATGATTCGTGTTTTTAGAATCCTCCACGCGTAAACCTTCAAAGCTTTGACTATCCTCATGGAAAGACCGG…	0	228244	228743
10	TCCAAGAAAAGTTCGTCCTTCTTTGAGTTCATTATCTGATCTTGTTTCAAGAGGCATCCCAGATGTAAAGGAAAAAACTTCTAAATCGAATGAGAAGTCACAAACAAAAGCCCCTTCAAGTAGTGATGATGAATCTAGCTCTGATTCTGACTCTAACTCCAGTTCGGACTCCGTATCGGATTCCAGTTCAGATTCTAAATCTGAGTCAGATTCTGATGACTCAGGGGATTCATCTGATGATGGAAAAAGTTTTATTAGTGCGAAATCCGCTAGTGCTGCTTTAGGTAAGAAGAAGAAGCCAAGTGGTGGATTTGCATCATTAATAAAAGATTTCAAGAAAAAATGATACCAGAAAGTCTCAGTAGAATACACGTCACAGAAAGCTAGTAAAAAAAAATA…	1	298469	298968
10	GGGGTATCATTATAGAACGCAAATATCTAGTCTCGCGTGATAGTGATATTCAACCGAACATATAATAATCGCACTCGTCAAGAGACTCCGGTTAAAATAATAAGGTCAGCCATACTCAATATAAAAAAAGAGTAAAATCATACATCGGTTATTATGCCCGTTGTACAACTAGAACACTTAATTAATGGGAGTCTACTAGAGACCCTACAGCAATGCAATATTCTTTGCCATAGGATAATTTTATATCGTATTTGATCTCATTCTGCCATCAAAGGGTGGTCTGACTACGAATATGATATCATCGCCCATACTATAATCATGATCACTAGTTGTTAAAACTAGAATTAAGGCTAAAGTAGCTGACTTTATAAAACACCAATATTATTAGGCCTATCTGTG…	0	298469	298968
10	CTAATGTAATGACAGATTCCACTGCTATCCGATACGAAATAATGGATGGGTCTTCAGTGAAAGGTGAAACCATACCCATAAGATTATTCTTGAGCGGCTATGACCTGACGCCCAATATGAGCTGCAACTACTTTAACGTCAAGAATTATTTGAGCTTGGTTATTATCGATGAAGATGGCAGAAGATATTTTAAACAATCAGAAATAACATTGTACAGGACCCGGTAGAAAAGCTCGACCTTAAATAAGGTGAAGATGTGGTTCTCTGTTCTTTCAACATCTCGATATTTAACTTTTCGTTTGGCATTATAGTGTTATACATAACAATATCTAGATTTCAGTAGAAGACTTTTGCGTAAGTTATAACGAACTAAACAAGCAAGAGGTAAAATACGATATA…	1	336811	337310
10	ATTGTTTTATTCTTTCTAAAAAGCAGACAGCCGATCTTTGGTTGTTCTATCCCTGATGCTTGTCAAGGTAACTACGATGAGAATACTGTCGATGGGTGTTCTACAACTACTCGGTTCTTAGTGAGGGTAACGTCATTATAATCAAATTTTTGCAGACATCCTTAAGGTATGAACTGTTATTCAATATAAATATCAAGATGTCAGAGAATGAGTTGAAATAATAGCGACCAGCTATAAAGGATTGATAAACCTAGGCGAACATGAGATCGCTATCGAAACTCCCAGGAACGGGTTGTCAGAATAAATTAGTTCAAAAGTTCTAAGGAGATTCGAGTGCTGTACAGAAACAACAGTATAAAGGTGGAGTCAGCTTTCAAGTAATTTTACCATCGTCACATA…	0	336811	337310
10	CATTCTGACCATTAAACTATCACGGAAGAAACAAAGCACTCACGATGGGGGTCGAACCCATAATCTTCTGATTAGAAGTCAGACGCGTTGCCATTACGCCACGCGAGCTACTATTTGTTGAAGGTTTTACTACTTTATTATAGTAAAACCTAATTACGCTTTCAATTACTACAATTTTCGGATTTTCACGGCTGGTGAAATAATGCAGCCTGTATTGCATAAAATGGCCGCACTTATGAGAACTGATACAAGTTGTTTACCGTTGGGGCACCAAGGTGTTATTAGTCAGAAATAAATGTAAATTTCTTATACTGCAAAGCAGAGGTACATATAACACACATCGATTGGTTCATCTTGGCTACGACTAATATTTTTGGGATGCAGGTGAATAATTAGATA…	1	374470	374969
10	CATTGTGTAAGTCTCGTTAGTAATGAATGCACTCCTTCCTTATTTCGATTTGAAGAATGTTGTCGAAATTGTCTTAGGTTAGAACATCCTGTCAAAGGTTGTATCCTCTATAAAAGAATTTTTTAGACAAAGCCTTGTGTAAACATTATAGTCTGTTATGTTTCCTATTTCATTCCTAAACCACACGATAGCTTTTCGTAAGTAGCAATGTTTGCCGTTGTAGTTGATATTGGAAATATAATGAGTACTTACTAAATCGGCTCTCAGCTGACTAAAGTCCAATTTCCGTATTTCTTGAATAAATTTGAGTGTCCACGATTCATACTAGATGCTGTCTCAATCTTTCAGATGCCATTACACTGTTTTAACTGAATAACGAAGAGTCACCTTTAACTCAAC…	0	374470	374969
10	CCAATAAATAATAAAATCCTTTACTAATACTAATATAAGGATTTCTATGTTCTCGAGGAGAACTCGTAGTATGTTCTGTATCCCTAATATTGTAGCCCTTAACAACAATGGAATACGAACAATTTTCTTAATATTCGGCTATTTCTGAAATATACATATTCACGGGATACTAGGAGGTCAGCATGTTACAAATTTCATGATAGTGCATCAAGAGACCCTAAAATTAATATCCTTTATGTGCGTATTGCTTTCATGGTAGTAAATTATCACTGTTTTCATCTAGACGTGGGACGGTAACATTTTCGATAAATATCAAAAGATGGCAGTCATTGTATAGAATACCACAATTTGTGAGCATCTCTGAGGTTTTTTACAAGCTTCCGTAACTCATACAGACTT…	1	416879	417378
10	GACGAAGCCAACAGTCTTATATATATGACCGTAAAAACTATTTAACAAGGATCCCGTTATATCTTTTCGCGGCAGCGTTTTTTCATACAAACCAGATTAAATTTACTAGAGATCGGTGTTTAATTCTATACAATGATTGCTTGTATATAACATGTTAACATTGTATCGAATAAATAGTCGTCCTTGGTCCCTACTCATTCACTTCACTTGAACATTAATAGTAAAAAGTTTCGAGATTAAAATAAATCATTACCAACTTGTTCTTATACCGATATGATGACGGACTAATTTGAATTGAAGGTGATTGGTACCTTTTATCATAAGCTCACTTAATTGCTCCTGTCAACTTATCCCATATGATAAGGTGATTTCAATAAAGTTTTTTGAGCCTATTTCAGT…	0	416879	417378
10	CTGGATTATTCCTAATAATTTGTTTGATGGCGGGAAGTGAAGGTTTTAAATCAAGATCACGCAAATTATTTGAGTGAATTGTTGCAACGCCGTAGTCAAGATCACTTAAGTTTTCTATCATCATATTGTGTACCATGGCCGCATCCTTTTTAGGAACCTCTAATTTGTTTAAACTTTCGATAACATTCTGCGATAGAGAGTATGGGTCAATGGTGGTTATATCTTCAGGCAAATGATGACGAATTGGATCGAAAGAAGGGTGACGTAGAAGCTTTTTGATTATGTTCTTTCTATTTGAATGAGATATGAGAGAGTAAAACCTCTTGTTAGATAACGTAGCCGCAGAATGAAGAGAGCGTAACATTATTGAATGGCGGTTAGCTGTTAAGCATTTGAAAA…	1	442190	442689
10	GTCATACAAAAAGCAATGCGTTGCAACCGTATCCTTTTTGAATTTAAATGAGAACTTGCACAACTGGTTAATTACCCAAATTTAATGGTTTAAATTTGCGGCTGGATGTAGCTGTGTGGAAGACTTATTTATTTCTGGTAGTCGGGACTGTGAAGAATAGTAGTTTCGTTTTTTAGTTTTAACATAGAGGCGAAAGGTATTGTGCTTTTTAGGCTTCTCGTTATTTCGTTTGAGCTCGGTTTAGGAGCTGCTACAAGCACCGAGACTTAAGTGAATCATTATCCTAGAGTAATATTTTCGCTACCTATAGTTTTTGCTTATGAAAACGTATAAAACCAGCGACATTTTGTGTTCATCGTCTTGTTAGGAGGTCGCACGAGATTGATACCAGAAAAATAC…	0	442190	442689
10	AAGTTTGCCCACTTCACATTCATACCAAATATTTCTTCCCACTCATTTTTATCGTATTAGCACTACATACGTGACTTTTTAGCTCAGCTTTCGGACTGGATAGCTTTACTGACTTACTTTCTACAAGCGATATCATTCGTCACAGTACTCCAAAGAAGTCTGGGCATTTAATTTTCTTCTTTATCAAGTCCGCCATTATGAAGGAATGTATTGGGTAATAGTTGACATACCGATGTTCTGCTGGTAGCATCGATGAACGAAAATAGGTAACGGCTTGCCGCTGAAGATATTGGAAATGAGACAGATCATTCTAGGGTAAAATGCGCTGTAGAGCTAGCGTCAATTGCGATTTTCGAACACTGGCTGCAGGTATTTCTGTTTTCTCGGCTTTCATTATAG…	1	539981	540480
10	TAGACTTACTTTGGGCTTCACTTGGTAAGTACTTCTGGAATATTGCCGTCAGCTTCTCTCTTATAAAAGTTAATGGACAATTCTCAACTTACTTTCGTTTGATTTCATCCTCCAATAATGTTCTGGGTAGAAGTACAATGCTTCCCAACTTCACCAAATGTGTAAGGCTTCGATTAAAGGACATCATCTATCATTTAAGTTTGCTTAAATGTTGTGATTGAGACAAAGTCGGGTTTGCCTGTACGTATTCTTACAAACCTAAAGGAGTTAAACGCTCAGTTTTGGAGAATTTTGCAAACTTAGAAGAACATAAAACAATGAGACGAGCTTAGTCCGTTAGAGCTGGCGCTTACCTTCAAATAAATGCATGTGTGCACTATGATTTGCATATACGTCTCT…	0	539981	540480
10	TATAGGAATCGGTTACTAAATACGCACCCCGATAAACTTTCTAAAAGCATACATGATACGGTTAGCAACGTCACAATCAATAAGATTCAAGATGCTTATAAAATACTATCGAATATAAAAACTCGTCGCGAATATGATAGGTTGATCCTTGAAAACTATAAACGCCAAGGATTTCATAATTGTGGTGATGGGCTGGATGAATTTTCCTTAGACGATTTCTCATTTGATGAAGATAAGCTGGAGTTTATGATGAATTGTCCTCGCTGTCAATTTGTTGGTGGTTTTCATTTTAGTGAGAGTTTGTTAGATGAATGCATTGATAATGTAGACGCTATGGAACGGAGTCATTCTGGTTATCAATTATTAACCCAATGTAGCGCATGCAGCTTATGGCTGAAG…	1	612494	612993
10	TTTGAGGATAGTAAAACAGTTTTAGGTTCATTATTGTTTTATTACCTATAGGCCTGATTACTTCGAGGACAGAAATGCATATAGGGGTTGATTAACAGGATTTTGTCAGAAAATTAATTAACGTAGTATACGAGCATGAGGGCCGAATATTTTCAATGACATGGGGGGAATAATCGTGTTCAACTATGCTTGAATATCTAATAAGCATTCCAGCCAGACTTATCAAATATGTGGAAGAGAGAATAATGGACGTAAGGTACCAGCAAGTGGTAATTCAGACAATTCACCCCCAATGGTAAGCTCGTGCTCTATTTTAGGATTAAGGTAATAATCAATTCGGTAGGGTCGAATGCATATTCATTAGGCACGGGGCACGATCGTATGTTTCATTGTTTTACA…	0	612494	612993
10	CAGATGTGCAATCATGGCCTCTTCTATAGATTTGAAAGGCCCGACTTCATCACTTGAAGGCGATATAACACCGAAGATAGCAAATACTAGCAAGAGGGTGAAATTTTCGCTAAAACTGAAAACCAACCCACTTAACAACATCATTGCACAACCATAAACTAGGACTCTTCTTCGGCCCCAGGAATCCGCATACCAAGTAAGAATGTAAGAGCAAATTACATCCCCTGCCAGTGTTAATGACATAAACAGCCCAATTTTATCCTCTGTCATATTGATGGCATTTAAAAAAAGCGTCAAAACTTGATTTGTTAAACCATATGATAGAAGTCTAAGAAAGACGGACGCCCATAGTAGCTTTATGTCTCTACTTGCACACTTGAATTTAACAAAAATTTCCGG…	1	653834	654333
10	ATATGGCCTTTGTTCTCGAAATTTATTCTTTGGACGGTAAACGATAGTCGGTTGCGACGTGATTTCAAGATACGGCTTTCATCATATCTTTAGCCGTGGATATCTCTCAATACACTGACTCGCATTAAATACGTTGTCAATCTCTGCGCGAAGAAACACTCTCTGCGCTTTAACAAACTTTACCACTTATGGGAACTATTAAGTCTTACTAGTAATTGTACAGAATTAAGCAGGGATCTGACCGAAACAGATTCTATCCACTAAATAATGCTACTCAATGGAAAAACAAACAGCTTTATGTCCGAATTGGCCCCTACCGCATAAAAGATAAGAGCTACAACTAGAACACCCCCATAAAAATAAACGGCTGAGTAAAGAGGTGCACAGGTGTTTGACATG…	0	653834	654333
10	TGTTACTTTATTAGTATATAAGGGATCTGAATAAATATCAAGACGATGGAAAAAAAATAACAAGCAAAGGAACCTTTCTATATCCCAATTTTATTTCACATTAAAAACTATCGTCTTCCAACACTTTATATAACTGCTTGCAGCGGCCAGTAATTCGTCGCATCTCCATGACTCAAATTTTCCAGTGTCTCTTAGCAGTTAAACCATTCCTGCCTCTGTGTGGTGGTAATTGTGGCATTATGAGTTAAGAGATAATACGCACGTGATGAAATTCATTCTGTGAAATATCACGTGGACAAATTATATTACCCGGATTCATAAATCCACGTATTTTACCTGCATCTTTATTGAGTGCTTAGTAAAAGTCAGTTGGTGAAATTCCGCAGATAAAACAGCATA…	1	683325	683824
10	ACAATAATTACGCGTTCCACCGATATTTTTACGTGAACTACGTACTTTTGAGGAGTAAATTTAAAGTTCCTAACTCCTTTCAAACCCGCGGATCACAGGAAAGTTGAAAATAATTTGAAACATTTTTTCTATTGCGAACGATTTTTAGATTGGGCAAAGCGAGTTACGTAGGATGATAACGGCGAGTTTCCTCTAGACCTTCAGTTTCTACGGAATTTTGTTAGTCGTCGCCGTCAACGTAATATTTAGATTGTTTATTCTTGTTTGTGATATTCCGTGAATGAGCATATTCGCCTATTTTTCAGATCAATCTAGATCAAAGATAAAACTTAAGACCAACCAACATATTCCAATTAATTATTCAGAACTTTGTAATCCATAAGGCTTAGTGTCCGTTTG…	0	683325	683824
10	ATTTAATATACGTAGGGATGCGAGTTATTACATTGGAAATATAGCAAATCACTGAAATACCATCATTTTGAATACATTCGTCATCGCCGCATCAGTTATACGTTTCTGCTATACCGTATAAGAATACTTGCTTCTATTCTTAGTTATACTGAATTTTAGACATTAATAAACTACTAACGGTTGCTACTACACTACACTATTCTTCTACCAATGTCGATGAGAGCGAACTCTTCAGAAAGCAGTTTACTTGAATAAATTTTTTCAAAGGCCCTCATTTCTAATGCCTTGTGACCTAGAATTTAGCAGCGTCAACTTTATGGAGCGTTATTTCTCAATTCCATCTTTGTGCCGCGTAGTTCTATCTTACATAACTTTATTTTAAGAAGAGCTTTAGTTCAT…	1	711379	711878
10	AAAATATCGCAAACAACTGCAATTTTCATATACTTAAATGTAAAGGATTTATTGCCTGAAGTTGTTTAAGGCTTCTTCAGATTATAAATTTTTTTCAGCATATAGGACAGTGATTGATATTCACCGAACATTGTGCGCTATATACGTTTTAGCTATCTTCTTTATCATCTGTTTATTACAATTACTTGTATCCCACAAACTACCTAGAATACGATACTAGGGTATAATCTTTGATACTAAACCGGTTACATCAGGATTTCTTTATATACTTTTTTTAGAAGCATCTTCGCAAAGCTCTAAGGCGCAGTAACATTAGAATATTATTTAAAACCTTGCATCCTTACTGCTAGTCTCGATAGTTTCCTCATTTTATTAAGACATATTGATGATCAGCTAAAC…	0	711379	711878
10	TAAAGCCCAAGACTTGGCCGATGGGGTCCAAAAGCTTTTGGGCGGAAATCACGCAGATGTGGTGTTTGAGTGTTCAGGTGCTGATGTTTGCATTGATGCCGCTGTCAAAACAACTAAGGTTGGAGGTACCATGGTGCAAGTCGGTATGGGTAAAAACTACACTAATTTTCCAATTGCTGAAGTTAGTGGAAAGGAAATGAAATTGATTGGATGTTTCCGTTATTCATTCGGTGATTATCGTGACGCTGTGAACTTGGTTGCCACAGGAAAAGTCAATGTCAAGCCATTGATAACCCACAAATTTAAATTTGAAGATGCAGCCAAGGCTTACGACTACAACATTGCCCATGGTGGAGAGGTAGTCAAGACTATTATCTTTGGTCCTGAATGAAAAGTGAA…	1	736727	737226
10	TTAGAGGGCATGTATAAATATTCGTGTCATAAGAACAACAGCCAAATCAATACTCTGTAGGAACCTTAGCGGTGATAGTACACGTACGTTATATATAATAGAATTCACAATGTGTAAAGAACGTGACGGGTCAGCTCAGGCCATATTGGAAAGCTAAAAGGTGTAAGAATGTCCTTAAGGGAAAGAGCGGCAGTAGCATTTCTGAAATGATAGGGAGTAATCTATCCTCGCGATGTAATTGGTCACCTGCTTGTTCGGTATCTTCAAGCATTTGGCGCGTTTGAGGGAATACACTTCGCTACATATGTCTATGCATCACCGTGGTAAGGGTCGAAAATATTAGGCGATTTGATCAAATCCTTTCGATCGTCTAGTCTAGAATAACTAGAAAACAATTAA…	0	736727	737226
11	TAAATCTACCAATAACTCAATTGGTTAAATTAGTGACTAAGAAAGATATTCCGGCACATGTATCTACAATGATTCTCGAAATTTGCGCAGATGACAAGGAAGGAGAGGATGTTGAAGTTCCTTTCATTACCATTCATCTATGAGTAACTAATTAACCAAAATAAAAAAATAAATTAAATATATACATTAAATATGTATATATATATGTATGACTTTTGACAACTTTTTCTTTGGTAAAAACTTATTATTATTATTATTATTATTATTATTAATGTAGTCTCGAATATTTGAGTATGTTTTAGTTTTTTGTTTTATATTTTCTTTGGGTTTAACTGCTTTGGTTGGAAACAATTTGGAATAATTCCCCGCGATTATTATATAAAGTGTCGAAGTTACCTC…	1	42095	42594
11	TTTAAACTATGAGTTACAACCTCTAATATTTTTTTATCAGTGTTCATAGTTTAAGTCAGCAAAGTAAAAGGCCATGACAGGTTATATTCTTACCTAAGATCTATAGGTCTTTAGTACTGGCTTTATATGCAAGAATAGATGTGCGTTAATATGGGTATTTATAATAGCGACAAGTTTTTTTAAACCTACGTTGATGAGTTTTATTATAGTAATATATTACATATTAATACTTAAGTCTAATTCGTTTTCGTTATAAATGTATATGATGCCAGCAACCGGGAATCCCATTGGAGACATCTCATTACTATTGTATGTTCAACGATTAGAAGCAATCATGCTTGCTTACTGCCAAAGTTAATAACTTATTAATTAAAAAAACTTGCTTATTTCTTATATTTT…	0	42095	42594
11	CCCCCTAATTTCCAGCAAGGTTTTGGTAGTAACTCCCCTATGCCAATTCCATCTATTATTAATGCCAATGGCAAAAATGTTACAAACCAGTTACCACCAGGATTAAACTCTAAAAAGAATATAAAATGAGATGCGTAACGAGCGAGTACTTGACAGGAAACGACAAAAACACAGTGAACATACTATCTAAAAGCATGTTCTTTTCCTTTTCATTTTTCATCTTTATTATCTAGAGTTTGTATATAACATGTATCCTATATTATCTTATCCTATCATCATCACTTAACTTGTTATAATTCTCCCATATACTTATGTTTTCGCCTTTGATATTTACTAGTCGAAGGAACTTTTTTCGCAGTTAGTAACGTCACGCTCGGAACTAAACATTAATGAATGAGA…	1	55474	55973
11	TCCCGGCTTTATAACAGCTCCTATAGCTCATTTCCAAAGGACTCGAGGTCATCAATTGATGAGTCCATATATTGCTAGACTATCTATTGGAAATTAATGTTTCAACAGACATACAATCGTGATAAAACCATAATCATGGTAGAGGCCGCCAAGCCAACCCATAACTGCTCTGGTTTTTCCTTTTTTCAGCCACATTATCAGAGATCTATATATAATAAGCAGGAACATCTAACACGTATCAATATGCGATTACATGATTAGCATTTTTGTTATAACCATCACCTTCCGGCTCATTCATATTAATATTCCTTATCAACACTTAACAAAAAATTTTCAATAAAATATATCTCACTGGTTAAAGTAAACAATAGCAAGGCGTTTTAAATATAATGGTCGAAC…	0	55474	55973
11	GACGGAGGGGGTGGGAAAAGGCTGAATGCAACCATTGTCACTAAGAATTTGAGTGTTCATGAACGAGTTATACACGCTATTTAAGAGTCAGAGAATGATGATTCAAGAAAATTCTGGCATTTTTCCTGTCCACCACTGTACGCCATTGTACACAAAAGTATTTTTTTATATTTTTTTTACAATTTTTTATAATTTTTTTTTATGTTTAGTGTATATTTGCTAGAAAGAAACAAGATCTTTTTTGGTAGTGTAAATGCTTAAACTTTGTCTCTTTTTCCTTTTTACTTTGGAAAAATGCCGACGCAAGAACATAGACATCTGCGAAAACCAAAAATAAAGTACCAATTGTACATACAAAAACAGAGAAAAAGTTCATGAACAGAACGTTACTACGGTATA…	1	98190	98689
11	TGGTAGAGGTTCTATTTTTTCATTCACCTTGAGCATGGTATATTGATTAATCCTCTTAGTATATATAACAAAGTTTTCACTCTAGTTTAATTCTAAGTTAATTGCTATAGAGATTTGCATTCGGGTACACGGAATTACATTAAGATCGGGTTATTCTCACCAGTATTTCGATCCCCTATCATATAGGAAGAATTAACGGGTTGACTCGTATTATAGGAGAAAGTGAGGGACCTCACAAATAATGACAAATGAATTAAGAATAGCATTACAATATACATCTCATCGAATAAGTATTGTCAGAGTCTGCACATCAATCTAAAGTAATTATGATTATATGACCGGTGCATGGAAACCCATTTTTATTTAAGCTCCCTCACTAAAAATTCAAAGTAGCAGATT…	0	98190	98689
11	CGAATTAGTTGCCACTCTCATTCCCCACACATAAACTTGTTTTATGGCATCCTTTTCATTTAGCATGTCTTTATTTCCAAACCTTTCCTCGTTCTTTGCATTCATTTAGCGTTTGCTCGAGAAAGCATCACGTTTTCACACATTATCGTTCGTCGCTATAATAAAAATAGTTATAGAATTTACTCAGATTTACATGTCGTACCTTTTTAATTGTAAAAAAAAAAATTTTATGATACATAATTACCTAAATATAATTCAGAATCAAACATACTTATAGCTATTTGTATGCTATTAGGTGGTCCTGCTATAAAAATATCGTTTATAATACTTTATATTTTATCTTTCAACTTAGTCGCAATTGCAGAAGCTTTCCCTGAGAAAAAATTTGTGAAGCTAGCT…	1	145420	145919
11	TTATTGAGGTTATTTATGTTTAATATTAACATAGGATCATACCTTTTGGTACTACTATACCATTTGTGTATTCATAACAATTATAAGCCTACAAAAGTGTGTCTAGAAATCAACAAAAGGTAGGACAGTCTTGAACCATTAAAAAAACAGCCATAAGACAATTGAAAAGACGAGTTGGCCTTGAGAGCTTCTCTCCAAATCAAGTTGATCTCTAGGGTAACCGTTTTTTTTGGGGGCACATCATAAAAAATCTCTACTTAAAACCCATTTACAATTAACGTCCGTCAAAGGCTAATAACTCTATGAGACCCTTTACCATATTACTCTTGTTCTCAATATATTAGTTTATTAGATAATCGCTAGTTTTAACGTAATGAAATTTCTAGTTTAAATTACTTG…	0	145420	145919
11	TATATAAACATAACTATTCTTTTAAGTACTTAAACGGCTTTTTTCTGAAACAAATAGCCAATGTTTTCATAACGAAGATTCCAAAGTTACTTAACGCTCTTCAGGCACTTCCTTATTTATTATGACACGTACAAAATAATAAATTCGTAGTTATAAGATTATCTTATCATATTTAAAATATCTCTTCTTTCAGTTGAAATTGGGCCCAAAATTTTTACCCCATAGCGTTAAAATTAAACAAAAACTGCTATTTCGGTGACAAATTGTAAAAATTCTGAAAACGGAAGAAACAAAAACGTTTAAAATGATTAAACTTTGGTAAAGCAATAATCTACAAATAATTGGAAAAGGAATAGTAATAAAGATGGGGAGAATTATGAAGAAGAATGTCATAAAAAA…	1	152848	153347
11	AAAGCATTTAATAATATAAGGTAGTAGGACTCAAATGCTCTGAAAAAATAATAGTCAAAAAGAAATGGAACTAACAGCCTTAAGTTAATAACTTAAGGCCGTAAACCACAAAGTGCTACGGTGAAGCAAATTTAGGAATCTATACAAACTGAAACAACTCAGATATTATAAGCATTCGAAAAATACTATAAATAAACTATTATACTTATAAGAGAATACATATAATAATTGTTCCTTTTTAGGTGCCCAAATGATAAAATAAAGATCCGAGAGTATTTTCTTAAATCCACAAAGGTGCGATTAGAACAATTTTGTCAAATGATTAATGCCAGTTCTCAAAAGTACTCAATTCAATCTCCCATCAGAAAAAAAAAAGTTCGTATCTAAATTAAGCAGAGA…	0	152848	153347
11	TTGTTCAACTAATTCACAAGTTCCAGGAGTGACTTTGATATCTTTGTCTTTGCTCATTTTTAAGTGTCTGGTATTATGCAAAAGGAAAATTAAGGAGGGTTTACTGTGCTTTCTCTTTTTTTGAGAAAAATGTCTTGAGTAAAGTGAGGATTTTACTGTCAAATCTTTAAAGCTTGTTTTGAACGATGTCCTGCATTAAAGTGGGAGTTTTTCAAAACGGGAAAATACAAACAAAAAATGAAAAAAAAAAAAAAAAAGGGACTTTAACTTTCTGCGAGAGTATGTTTAAAAGTATATGTAATGCACTTTTGGTATGTTAAGAGGCATGCACGAAGAACCATTCTATAAGAGACTAAACATCTATATATTCATGTTAATTACCAGTCATCATCATCATCG…	1	195972	196471
11	TGTTGTCACCGATGAAAGGGCTAAAATGTCAGTACGTTATTATTTAGCCATTTAGTATGTTTTAATCCGAATTTAAGTAGTTATATATCGATAGCTGGACCTCAAAGATGTCAGCAAATAGGGAACAATCCACCTTACGAAATGATTCGTGATGTATCCTAAGATCATCGCTTCAGGAGTAATTAAAACCTCACATATTATTATAAGTAGGCCTACCTCTTTACTGCTGGACCCTATTCCTTTAATATTATATGAATGAAACGTAACATCCAGTTATTTATCTATATCAGCCAATCACCTTGACAACATGAATGACTGGTGGCGGGAAGTTCAGTAGTTTATTCTAATAACCGCTGTATTTGTCGATTTAGTTACCCGATAGCGACCAATCTTACTGGA…	0	195972	196471
11	TTCAATTAGGTCTGTTAATTTGCTCGCGGAGGGAAGCTCTTTTATTTGGGTCAATCGAAGACAGCACAATTGAAACTTTTAGCATTGTTCTCGCGAAAATAGTCAGTTCTTAACTTTTCAAGAGTGGTGCGGCTTACCCTGCCTTCTGCCATAAGTAAAAAGTGACGCAAATAGCGGAACTATTGTCATTGTTATTGACATTAATAATCTGTATTTGTGCTCATCCGGTTCCATTTACTAGTATGCAGACGTATCTTTTTCAGCTGGACGAATTGAGGCTTTCATTAGCTAGTGTGGTAATGACAAACTCTTTGCACTGAGAAAATACTGGGGTGAGGAAACTTTTCTACCGAATTGCTTCCACATCTATCAAAGCATGATTATCAAGTATTCAAAGAT…	1	213008	213507
11	GTTAGTAACTTTTCTGATAAGTTGTCCGCGCTACAAACTCGCATGACTAAAGAGAGTTAGTATACAGTCGGATGTTAGCCCTAGATTATATTTTCTACAGTTAGTTGCAGAGGCCCAAGAAGGTGCAGTCACAATATTGGTGTGGTAGTCTAAAATCAGTGCCCTTAGTGGTTTGAACTTCTATATTTCGCCGGCTCCCTAGACACTGGTGTTAGTCAAATATGTTGCGGTTAACTGGTAATGCCTTTCCTTAATTTGAAAGGTCGGATAGTCGTTAGCCTCAGGCCTGGGTATTAAATATTCAGTGCTGCGTGTCACAACTTCTCATACTCTTCGGTATAGTTACTGGCAGGCAATAACATAGGTCTTAAGATTGAGATATTCGCGAACATAATGTAT…	0	213008	213507
11	CATTGGTATGGCTGAGGAAGAGAAGCAGGAGCCAGAGAGCAAGAGGTCGATCATATTAAATGAAGAGGCAAATCTGAACGATGTATTTGTGGGGTCCACTGTAAGACGGTATATTCTCGATATCATGGTCCATTTGCGAACGCATAGATTGACGTATAACGCCAAAGCCGGCGGGGTATATACAAATTCATTGGACGACGTGGTGTTATTGTCTAGATTAATTGGTCTACATAGCGGCAAGATGTTTGTGTCACCTTCACATGTCAAAGAGGCGTCCAGGTGGTACTTCCCCATGCACTTGGAATTGGTTCAGCGTTCCTCCATGGATAGTTCCTTATTGTACGGTAGCGACCCCAACTTGGTGGACGAAATGCTAGAGAAACTTGCGAAGATTAAGTG…	1	257357	257856
11	GTCACGAACTAAATCTTGCGTTTCCAGGAAGGAGTTGACGGAATTTGACAGATAGACCGTTGAACGACATATGGATCAATCCTCGCATTGAATGAGAAGTCGGACTGTATGACTCATATACTTTGTGGAGTTATGGTTTTGTGAAGCTAAAAAGCAAGGTAACGTATTCCGTGCGACCGATGATGACGTATAAGTAATTGCACCGCTCTCAACAGTCATAGAGTCGCACGGTCGTGCGGGGTCCGTTATTTGGAGTTGGTGATAGAAAGCCGAGTTAACGTTGGCAGCTAGGGGAGTTCAACGTGCGAATTATCGTAATGTGTATACGAGCCATATCGTAAGACCTGGTCATGATACCCTGACCTGACCTGTTATGAATTGTGCGTACTAGTGGCTCAG…	0	257357	257856
11	CGGAATAAGCCCACTGAAATTTTTAAGGAAGCTCCAGCTCATTATGCTCTCGTTCTTCTGTTCTGAGTTTCGAGAAATACTACGAATTATTGAGAAAATGAAAATCAACTATCATTTATCGATCAGTACATATAAGGTGAAAAGAGAAGGTAATAGCATTATGTAAAATATTGGTGTCCTATATTCTCGAGGAAAACTTCTAGTGGATTCCATTGTTGATGAAGGCTATAACATTAGGTATACAGAATATACTAGAAGTGCCTCCTCGAGGATCTAGGAATACTCAAAATCTATATTTCTACATAAAAATATTACATATTATTCCTCGTTCCGTTTTATAGGTTTCATTATTACATTATCTATCCTTGCATTTCAGCTTCCCCTGACTTCGATGACAGC…	1	302130	302629
11	AACATTTGCGAGCGAATTGGATAGTTTATAATGATGACCTGTTCTCTAAATAGAAATACTACAAGGATATAAATCCATATGAGGGCTAATTAACCTTTGGGACCTTACGTCACCGCATGCTTGTCTGTATAATGTTATCTCGAATCTTTACATTGTTAATTAAGAATTTGGCAAAAAGTGAACATGTAATTGGAAGTTACTTAAGCGATACCTGTGGTAATGACATTCTTATGATCCTGGACGTGCACTTTATCCACGCAATAAAAGCCATCCTATTTTTTAATAATCAGGACCAAAGCAGGTAATTACCCATATAACCGACACATCATGCGCTATATAATATATATTGAATAATTTACAGGTATAAGACCGGCCAAGAATGATATCTTGCACTGTCTG…	0	302130	302629
11	ATAACAAAGGCATCATCGTCGTATTCCTCTTCTGTATCTGGGTTGTAAATTTTTAATTGGAAATCTGTGCCGTCACCTAGTTTGTTCTCTTGAATAATTTCCCTTTTCAAATCAAATACTGTCAGGCCGGTACCATCAAATAAAATTCTTGATGTGTTTCGTTGAGACTTAAAGCGGTAAAATATCGTGCTACTCATGTTACACTATTCCAGTCTCTGCCGATATGATGAGAGCTACCGAAATTTCAGTACCCTCTTGATTGTTCTTGCTTATTTTATGTTGGCCATAAACTTGGTTATTAACAATATGCTTGATATTCATCATCATTGTATTAACTTTCAGTAAAGTTACCCGCCTGAATTACAATGTTGTGACATAATATAATGGCATAAGGAAGGT…	1	329247	329746
11	ATTAGGAATTGTCAAGGCTTCCATTTTGTATCAGCTGCGATATCGACTGTGGTATCTTGAGCTCACGAAAGTGGAGTTATCTTGCCACAGTATGACCTACTTCAAGTGCGTCTTAGGTTTTATATTATTTTCTTAACTTGCGATAGTATAAGTCTGTTATAGCTCCACACAAAATGTTAGTAGAATTTGTCTGCAACGACTTACCCAAGCTGACTATAAGTCTACAATAATATGTATTCATTAGTCTTTTTGTGCCCTATGCGTCGTAATTTTTTTTTGTCTCAAAATTATATCCTGATTGACCTGCAGCAAGATATATATTTGGGACTAATGTCTTATACTTCCTATTTGATACACGCGTTAACAATTATGTAAACTCGGTTTACTTGAAACGCTAGT…	0	329247	329746
11	GGCAGGTCAAATGAGCAGAGTCGGTATACCGAGCCAAAGAATCCCATTGGCTTTGAAGGATGTTAGTTACCTTGTCGAAGAGGTGTTTAAGGGTAAATCTCCAATTAGCGGCATTTCCACTAGACTAACTTTAACCAAATGGGATCCCTCTAAACCTATCTCTTTGCAAAATGTGGTAGTACTAACTAAAAACGAACAGAAAGTGCACGAAGACCGTGTCTTGAAGGGTAAGGAAAGCTTACAAGATGTTTATGATGCCAAAGTTCTAAAACTGGTTTCACAAAGATTCAGAGAAGAAGCTTATTACTCTCAATTCAGATGATCTTGTTCCTTTCCAACATATAAAGCATTTTCTTCCATAGAGTTACGTACTATTCCAGGAGGCTTTTCGGACTCATA…	1	388584	389083
11	GTGTAGTACTCATACCAGTCATAATAGAGATTAGTTTATCTCAGCTTTTGGTATGATATTGCGCTGTTTGGTTCCAACCCAATTGATTAGATATCGTTTACTAAGCCCTCCTGGATCTGATAGGTAACATCTTATAGGTACCCACAGGATAGTTAAACGAATATACTCCTACGGACAAGCTCGTAGTCGTACGGATGATTGGATAAAACGAAATAGACTTTGTAATAAAACAATTGGAATATATAATAATTGGTATTACTAGGTTTCGGTAGTCTATCACTATATGGCCACGAGTTTTTACTGGTACTACTTAAAGTCGTGCTAGACAGTCGAAGGTCATGATACAATCATTAATCTTAGCTGACTGTATCCCTTGTCAGAGACGTATATTTTAATACG…	0	388584	389083
11	CAATATCAATCTAATTAGACCGCTCCCAATAGTCACTGTACTAGTATCAGATGACAAAACTCGTAAGGTTTTAGTCAGTAATGAGGTAGTTTTCGAGAATTTCCCATGGTTATTTACTTGAGCATAATATGACCAAGTCTGTACCAATTGAGCACCAAATCCTCTTTGGAAGAACACTATTAGAGGTTGGTAATCTTTGGAGAGAGTTTCATCTTCGACTGCACTGATTATACTTTCTAGTGTTTCTAATGTACCGTCTTCGAACTCTTTCCCTTGGGTGTACTTCTCCCTTCTCTGGTCGCGAGATCCATAGGCTTCGCTATGATTACTCATTATGTAAGTGCTCCTCTAGTTCTGTTAGATGAAGTAGTACCGCATAGATTAGAGAAATAATATCCA…	1	416581	417080
11	TTAACTATAGATTTATCGATGAAAATCAGCCCATGAGTAGCCCTATCCTTTGTGCCCACTAGATAAGTTCTCTTTAATTCAAGTTATTGTCTGGAAAAGCCTGTTTAAAGTTCTTTCCAGACAGATACTTTGTTTCCACTCTTGTATTATGTCTACCAACATACGTTTTGATGAGTGATCTGAAAACGGTATTAAAAACTCCCGATGAGTTAGAGAAATTGGTTAAAACCTGCCGTTCTGGCTGAATTAGCTCTCTGCTCTAGCTTATTCATCGGCTTATTGAACAAGTATCGGAAGTGCTTAGCTGATATTTAACCGTATTGATCTGAGGGCCTACTTTCTGGCCTTTCAGATTGATCTTGGCATCGCGTGGAGCGATACTCCTTTACACTTCATTAT…	0	416581	417080
11	AACAGATGAAAATAAAGAGGAAGAAAGTATTAAAGATGCACCAAAGGCATATTTAAGCACCATGTACATAGGCCTTGACTTTAATATTGAAAACAAAAAGGAAAAAGTTGACATTCACATTCCCTGCACTGAATTTGTGAATTTATGTCGAAGTTTCAATGAGGATTATGGTGACCACAAAGTATTCAATCTAGCCCTCCGCTTCGTAAAGGGTTACGATTTGCCAGATGAAGTTTTCGATGAAAATGAAAAGAGACCATCAAAGAAGAGTAAAAGGAAGAATTTAGATGCTAGACATGAAACCGTGAAGAGATCTAAATCAGATGCTGCTTCAGGTGACAACATCAATGGCACAACCGCAGCTGTTGACGTAAACTAAGACATTCCTATTTATAGTTG…	1	444560	445059
11	ATCAGTATACGCAGTTGACGTAATTGTTAGCATAAATTACTCTGATGGTTAGCAGAAAGTAAGTCACGAGGCACCAGTTGTTAGCGATTTAGCAAGACAGTCAGGTCGAATAAGAGAAATATTAAGGGTTTAAAAAGATCTATTAAGTAATATAGAATTTTCATTTAATGAGTTAGTTAACGAGTCAGAGATTTGTATCAGAAAGAAGAAACTTCGACTATGTACTCGGATGAGAGAACCTTTCTCCTTCATACTATACGACAAAGAAGAAAGTGTCCCCCAAAGGTAATATTTATCTCTAAACACTTTAGAGGTCTTAGCTAATAAAGCACCCCGGTTCAATAAAGGGTTTACACTATATATGTCAAGACGACTAGTAGAATGAAATTTAAGCTAGAT…	0	444560	445059
11	TAGTTTTCGGTATAATATCCAAAGAGATGACGACTTGTTGATACGATTGTTTGATGAACAAAGAAGCCGTTGAATCAGTCTTACTTCTTTGACCAATAAATCCGGTATTACTAAAACACTGTTGTCCTGGAAGTATCTCTTGAGTAAATCTTCGTGTACATTATATACCGTTTTGTTTTCAGGTGTTGTAAGTAGAAATCCAACAGTCATGTAATAAATATTCTCATTAGAAATGCCGCCTAATTTACATCAATATGTAGAATTGTTAGTAGCCGTAACAATGAATCCAAAATGCGTATTGTAAAATAGCAATAGTTTTTTGTATTTTACCGTTGAGACATACTTTGATCAGAGAAAGTTTTGTTAAAATATGTATGTGCTTCTTGGAAAAGAGATAAA…	1	447468	447967
11	GACATCTATCTAGATAGGACTTCCAAAGTCTTTAAATTAGCGTAGGATATACAATAATATTAACATTAAATTGTAGACGTAATAAAGAGAATAAATCAGGATAAGGGTTCTTTAGATGACATAACATTGTCAGAGCCCTACATTCTGTACGTTTGTATGATGAATACAAGAGGTGTTGTAATACTTGGGTATGTTATAGTTCCAGACTCTAACTCTAAACCAATCACTGTGAAGCATAATATAATCGATTATTTGTACCTTAACACTATCCGGGAATTTAGGTTAATAGGTAAACTGTTTGTTAGTTCTTTCTGACTTATAGGAATGAAAATCTTTACGGTTCCGATGGGCATCTAAACGCAAATGTTTATTGGAGAATACCTAGTATGTATTAAGAAG…	0	447468	447967
11	GGGGTTATTTATGGTTATTATTATGTTCATTGCCCAATTCTACGTTGCTGTATTCCCCGTGGGAGATTCTCCAAGTGCGGAAGGTTTCTTCGAAGCTTATCTATCCTTCCCACTTGTTATGGTTATGTACATCGGACACAAGATCTATAAGAGGAATTGGAAGCTTTTCATCCCAGCAGAAAAGATGGACATTGATACGGGTAGAAGAGAAGTCGATTTAGATTTGTTGAAACAAGAAATTGCAGAAGAAAAGGCAATTATGGCCACAAAGCCAAGATGGTATAGAATCTGGAATTTCTGGTGTTAATGAATCGAACAACGACAAAAAAAGACTTTATTTTTTAGATAATCATAATAAATATATTTATTTTCTCGTCATTAATCTAAAGAAAAAAGGGA…	1	516565	517064
11	ATACAGTTTCGAACAGAATTAAAGATCAGATGATAAGCCATATTAGATACCATAATGGCTTTTACTCGGTCTAACAAAAAAGTTAATACTCTTAAGACGATAAAATACCGTGATTATATCTTATCGCTGGGAGGAATGTGGATAATCTCGCTTATAGTTTGAAGGTGCTAGTTAAACTGTAATATGTCAAGTGTATCTTTGCTAATCCTTTGTAGATAACGTTAAAAGGGAAATTGGGTATTCTAAGTTGCTAATTTTGGACCATTTAAAGAACACCGTTTCAGTTAAATTCTTTTAGTAACTTTACAATATATGTTAATAAATAGGTGACCAAGATTTCTTTTGATGGAGGTATACTTAAAAGTGTTTAAGAATATACCATTTGCGGCTTATTAATGG…	0	516565	517064
11	ACCTATTCCTTGGATTATTTATAATATGCATATGCGAGGGCAGAAAAATCGAAGACGTTAATAAACCTGATTTCAATGTCTTTGCTATATTGTTTGAAGTTGTTAGCGCTTATGGTACAGTGGGTTTGTCATTGGGTTACCCAAACACCAACACATCACTATCTGCCCAGTTCACCGTATTATCGAAGCTAGTCATAATTGCCATGCTAATAAGAGGAAGAAATAGAGGTTTACCATACACTTTGGATCGTGCCATCATGCTGCCAAGTGACAAACTGGAACAAATTGATCGTTTACAAGATATGAAAGCTAAGGGTAAGTTGTTAGCCAAAGTTGGTGAGGATCCAATGACTACTTACGTCAAAAAGAGATCCCACAAACTGAAAAAAATAGCAACAA…	1	530066	530565
11	GGTACCTTGTACAGTCATGAGATTATTCCTGGTAATCTTATTCGTACTCAGACAGGCGAATATTCGCATGGCCAGTAGCTTGAGGTGTACAACTACAATAGTCATTATGGATCCATGAGCAAGGAATTCCTCGATGTGAGATGCGCCCCCACATTTGGTCGTTCTGACGTCAATCACCGGCTCAAAGGTCAAAAGATAAATGTATAACCGTAAGTTCCAAGCAAAAAATAAATTCCAATACAATGTGTACCGTAAACGACGTCCTCTGTACATCAACTTATCTGGACAGACCTTATTAAAAATTGCTTCTAAGTTTTTTCTCGCAGGTCTTGAAGTATAACTCCGATCTACATAATAGTAACAAATTCCTTTTTTAATACTTGTTGGAGAATCAGTCGT…	0	530066	530565
11	TTGCCGGAAAAACCCCAAAAAGCATAAAAAAAAAGAGCGGGGGGAAGAAAAAAAGATTCCTTTCTATCTTTTCCTTCCCCGGCCTATTCGGGTACTCGCTTCCGGGTCCGCTGTCGTTTATAATGATTAGTGCAGAGAGCTTTCTTCTCTTAGTTTTTCATGTGGTAAAGGCAATGCCATTTAGAAGGATACTACGTGGGGTTCAAAACCGTGAATACGTTGTCTATCGTGTTATGTATGTTCTGAGTTTCTTTTTGTCATTCTACTAGTTTATGGACTGGGACTATGTATCTTGCAGTATGATTTCGTCAGGAAGCTTGTCATAGCAAGGCCTGAACAAATCGTACGTTAAAATAAAAATGAGCACCAATTCGAGTCACTGATGCCTACTGCTCAATC…	1	581253	581752
11	AGGGTGTACCACAGATACGCCCACGGCCCTAGAGATTGACAGACGTACCATATAATCACAATAAAGGAACCTACGATCATATATGACTCTGACTGTGTACTATAGGATTAGTTAAAGAAGGTTTAAACTTTGACTAATCTTGGCTAACCAACGAAGCCTTGAAGCCAGTCTGGTATGGGAGACCTTCAGAGGTGTGACACTTTTATTGGAGATTTGACTGAGATATGAACGTCCGATTGCGTATTTGCTCTAAACTAATACCACTTTTTATGAATTCATGAATACAATGACAGGTTAGCATGGAGACATGTTTTTGGGTGTACCGGAACCCCATAGTTCGTTTGATGGGAAAGAATTAATTAGGATTAGTGCACCGTCACGTCCCTAAGTGTTCGGTAG…	0	581253	581752
11	CGACGCCGGCAAGGAAATATTTCAAAACTTCAATAAGTGAAGCGCAAGATTCTCCTACATCTGCCCCTTCGCCCGATGGCAATGAGGATCCCACATATCAATACAACGTACAATTTCATTTTCCAGGACCAATAACACCTACAACACCCAGGTCTAAGAATGCAGAAATGTTTCCATCCCCCACGCCCCCATTGGTTTCTCCCACAGCGGTTATCGAGGAAGAGAATGACGATTCCGTACGGGAGTTTTCACGCACGCTAAAATCAAGACTCAACTGCGCAATGGTTAAGCTATCAAAGGAACATGAGCAAGTAGCTTTGATTCCTCCACCTCCGACGGAAAAGATACGAAAGGGCTCTTATAGTAATAAATTTGCCGCTAAGCATAGGCGCTGTCACT…	1	611640	612139
11	TCCCCACTCTGAACATAATTACTTTAGTCTGCATGACCAGTTGTACAATACCCAAATCGAGGTGCATGCCCAACAGCACCATACATTCATCTTAAGTGTAATAGTAAAGTATACCGCGTACACAATATCTACATATACACGAACACAAATCTGGACGTATACCATTTTACAACGGACCTCAGCCAGAACGTACCAGTGACTCGTACATCAGAGAGCAAGGTCGTGAAGCTGGACAGAAATTGTAATGCCTCACCTTATAGTCCATGCCCGGAACACCCGTCGCTAGAAGAACCGCGCTCCAGTTCGGATACCCGACACACGAAGTGGGAGCCAGAGCAAGGGGAACTCCGTAGATGTGATATACTACTTCAAAGAACATGTCATAGAATACAACCCCTA…	0	611640	612139
11	CATTATTCCTGAATTTGAAGCAACATCTTCATATGCAACAAAGCAGTCAAAGTGTGGGCGGAAAATGTCTTTGCAAATGGAGCCTGACCTCCTTTTTCAAGAGGCCATTAGACGGATGCGACATTTAACTGCTTATGACGTTTTGAGAAGAAACTATATTGCGGCATTTGAGGAGCTATATATGGGAAACTGTAACGATTAAATAGTTGGTAAGATTATCAGTTATGGATACCAACATATAAGCGGGTGATGTCTCATTTCAATGAGGTCAGATAACTGGTACAGTTTCGCCTTTAATACACTTGTTTGACAGAAACTTGTTTTTAATTGCTTGATTAGCTAAGTAACTCGAGCCGTACTGTAGTACCGTTAAATATATATTATGTAGGACTTAGTAGA…	1	642303	642802
11	TTTAGGTTCAAATCGTCATAATACATAATACTTCAAACTCACGACCGCTCCAGCCCAGATCTTGAGAGCGTCTACCAGTATAGAAACATTAATAGAATTTCAAGGTTAACAATATTTTAAGCTAGGCTGTCAGATCGATCCGATAAGGACAATAGTCTGCGACGGTATGTCGTGGTTATGACAATTCCGATAGGTTTTCATTATTGACTTTAGAGTATATCGTCACTTTATGACTATGGGTATGAATATAATAGGTCGTAGACATTACATAAGCAGGTTGATATGGATAATCTGATCTAACGCATATCATGATTATCTAGAGACACATAGCATGCAAAGGTCTTAGGTTCATAGTTGGACTAGGGTAACAGTTGAATATAAACGGTATATTTTAATAAT…	0	642303	642802
12	GGAGAAAAGAAAGTGCAATTTAAATCTGTTCAGCGCGGCAAAAGAACGTTTGGTGGTATACCAACAATTCTTGAAGAAGAAGATTCCATTGAAACTGCTTCGCTAGGTGCGACGACGACTGATTCTATTGGGTTATCCGACACATCATCAGAAGATTCGCATTATGGTAATGCTAAGAAGGTAACATGAGAAAACAGACAAGAAAAAGAAACAAATAATATAGACTGATAGAAAAAAATACTGCTTACTACCGCCGGTATAATATATATATATATATATATTTACATAGATGATTGCATAGTGTTTTAAAAAGCTTTCCTAGGTTAAGCTATGAATCTTCATAACCTAACCAACTAAATATGAAAATACTGACCCATCGTCTTAAGTAAGTTGACATGA…	1	51759	52258
12	GCCTTCTATTATCTCATCTCATGCATTATCAGCGGCTGAGTAAAAAGGGCGATGACAGTGCTTAGTCCTAATTGGCTTAACATCCGTCTTGCTAACGTTTTATAATTAATCACGCAATATAAGCGAATCCTAAACAAAAATTCATAATGCGAATAGTAAGACTTTTACTAACAAACTGCAGCAGCATAAACTACAGTTTGTACCTTAATAAGTTAGAAGGTATCATATAACATCAAAAGCTATTGCACTCTCAGGTAAGTTGGATTCATAAACTACCACTTAGATATATTATAGAGCTGGCGTAGTACCCTGAGCCTAAGAGAAGTTACAGTAACGAAAGAGAACAGAATATTGTACATGGTAAGAAAGCAATCTAGATTGTATGCCATAGAGATTAGT…	0	51759	52258
12	CAGTTGTGATAACTGTACTGTAAATTTTGAAGTTATCCATGCCTCAACCGTGTGTTTACTGCTGTTTTTCTTTTTAAACAATTGTGTAGACTTAACCTCTGCGGGCTTGAATAGTGCTTCAAAAGGTTCAGGTAGTCAAGAGGTTAGCTATATAAACAAAGATGACTTTTCATCCTTTATTTCTTTTATTTTGTTTTTGTTTTTTGCCTTTGTGGAAAAAAAACAATCTACAAGCGAAAAGAAAAATTTTGGAGAAAAATATAATTTAGGATTACAAGAAAGTGATAGAAAAATGTACAATCTTAAAAGAATAAAGCTGCAGAAAAGAGATGCTTTTGCTTTCAAATTTTTGCAATATCAAGAGATATGATTTACTTGTATCTAAATTACATGTAGATA…	1	76708	77207
12	AATCATTATAGTGATGTTTATTATCTGTGAAAAATTGAGGCCACTTTTAAAAATTAAAGTCAGGAACTGATTATTGGAAAATATTGCATATAAAATGTTTCTATGTTTTATTACATTGTAACTTGTAGTGCCATAAACATTCGCATATATAAACTTAGTATTATGGCCTGGAAAATCTTATGGCAAATCCTGAATTCCAAACGGAACACATATATAATGTCAATAAGTCTCCTTAGCATAACCCGAAGATGGAGTATCGCTAAACCTAGAAAAGTTAATAGAATATAGAGTAGGTATTTTTTGGGTCCATTTATGAGGTTTAATGTGTTTGTTACCAGTGGTCGTCCAAATAATGAATTACCACCAGTATATATTGTTGTAGGACTTATATAATTTAAT…	0	76708	77207
12	TGACACGTTAGGTGATGACGATAATGAGGACAGTATGGAAATTGATGATGACCTAGATTAATTTAATATAGTGTGATTTTTAAAAACTTTCGAACAAGAATCAGTAATATAATATATATAATTAATAAAACTAATGGAATTTGTTTAATTGAACTTGACACCCGAGCAAAAGAGCTCACATTTTAACGTTTAGTTCATCTTGCTGTGAATAATCTAAAAGTAAACAATGGACAAAAAAGTCCACTGGACGTCAAATCTTTTTTTATTGTATTTGGGACATATGGCGTTGATAACTAAAGTTTAAAGGAAGTAATAAGTGAAGGTTAAATCTGGACCTCTTTACTTTCATATTAGAAGTATAAAACACACGCGGATTGGTCCATTATTAGAATACGGGTA…	1	91289	91788
12	AGTGTTAATGAGTTATTACTACAACTAAAAAACTTTTTGAACTTCTTATTATAGTGAAGAGAGTCTAAATTATATTTCGTATTAAAATACGTTTCGGGGCGGGACGTAAGTTGTGTGGATTGGTATATAGTTTTGCTACCGTTAAACAAAGTACTCTTTTAGGGTCAATACTCTTAGACAAACGGTATCTTCAGTGAATAGATGTTAGTAAATAAAGAATTTCCCCACTCATCGTCATTGAAAATATGATAATGATTTAATTTCAACAAATTAAAAAGTACGGTGTGATTGGCGGGCCGGTTTAACTTAGAAACGTTTGATAAAACGAATTTTCTTAATTCTAACAGCTTAAATCACTCTAACCAAAAAAACATAAGGTGCAATGAGGACTTAGTAATT…	0	91289	91788
12	TCACATACCGCCTCTGTGGCAATTGACAACACTTATCCCTATCAAAGACAATACAAAGTATTTGTTACCGAGTGAGATTATTTAGTACAATATGTGGGTAATAAAAACTAATCGGAGATATTTTTTTACGTTTTTTGATGCAAACGCAATAAATTCTTGATTTTTGAAATTTTGCAGGACATCAAGATACGTTTCTTTTAAGCAGTTTGGATTGCTTCTTTCGTTCCGAAAGTAAAACGTAATGAAAACCCCTATAGTATTGTGACGCGTTTTCCAACTCTGCCCTTAGCTTGATTTGACGGCTTAGAACAAAGGAACAGTAGCACGAACACTTCAAGTGCAAATGACAGTTTAATTGTGGGTAAAAAAGGTAGCCTCAAAGTTGCATTTTTTATGGAC…	1	93162	93661
12	AAATAGGTGATACCTATTTGTATGATAGTTACTGATCGTTAATTAAAGCACTAAACAATTGTCTAACCCTTAATACAAGGTCATTTAAGAATCTCAATAGGTTAACTCCGAACACTCATCCTTACTAGTATCAATTTTAAGAGTTGCGTTATCAAATAAAAAACGTAGGCTACTCTTCTTTGGCATTGCTCAGACACGAATCGTGGGTGTGATCTGACAGATTAAGGTTATTTTGGTACCGTTGTAAATGCTAGTATAGTATTATGGAGACTGAGTTACTTTCATTTAAATTATACTAATTCATAACGAAATCCCTCGCTGGAAATTATCAACTTTGTAGATATTAATACCGGTGAACATAAATCTGTTCAGCTAGGCTGCAAGAGGTCGATTCCCAGG…	0	93162	93661
12	ATGAGATAAAATTTTCAGTTTTCGGGCATCGCTGAAAAAATTCAAAAACTAAAGTAAAACGACGTCCCATGGTCTACTCTACGGTGAAGAAAATGAGGGAAGACATTGAATTTCTGAATCTAAGTAACTACAAAAAAGCATACACTCCATGGAAAGAGTAAAATAGGATAAATTGGTTTTATGTAGTTAAAGAAAAAATACATTGTTATATATGGAGTTTGCTGCGCGCCTAGGCGTTCTCGAAGTTTCTCCTTTGATTTTACTTTTTGGAAGGGCTTTGGACAATTTAAAGAAGATAATTTGAAGTACCCCATCAAATGCTAGAATGAAATATTTAATATACTAAATTAAGGCTGGTATTTAAAAACGTAATCTTATGTGTAGAACCTCAGTGAAAAA…	1	156447	156946
12	ATCAATTGGAAAACCATGTTCAATGCGTTAGTAAGGGGTCAACATTTAATCCAGAGAATTGGTTTGTTAGAATGTAAATGGGTTCACCCTATCTGCAGATTTATTTGCAAACTCAATAACTCCTATGTATCAAAATTCGCTGACTGGTAATAAACCATTCCAATGGCAAAAAGATTTAAGGAGTCGACTGACTTATATAATTATATGAAGGCATTAAGAGAGTCATGGCCTAAAGTTGATTCGCAGATTTTAGAGATATTTGCAATCGAAGATATTGAACTCATAGAATTGATCAAATCCTCAGCATCAGGGTAAGGGACTATAATAGGCTTAAAACTTCTAAAGTAGGATACATGAATCTCAGAAACTATGATTGGTAAACATTGTGGAAACTCATAA…	0	156447	156946
12	GAACAAGATTAACTTGCCACAGATCAAATGCTGAATTGAAGAGAAGTTTTAAGCATTAAGATTCTTAATATGATCATTAATATATCAGTACGTGTCTCAACTGGAATCGTATAAGGTTCTTGTAAGTACAAATTGTATGCAGAAATTTAAATGCGAGAACAAAACTTGAATCTCCCCCCGCATTTAAAAAATATCTTTTTGAACACAGTGCAACTGATTAAAAGTACCTGTAATACATATATATGTTTGTATACGTATGTATATCTAATTATTTCTTACCGTCAAATCATAATTATTTTTATCCGTTCGTAAAGCAATCCAGTGCTAAATACCAATTGTGAGGCCATCGGCTTAGTTTGGAACAGCAGTGTAGATACCGTCCTTGGATAGAGCGCTGGA…	1	222334	222833
12	ATGTAACTATTATTCTAACGAAGGAGAATTACTACAGAAATGCTTTAGCAAGTTTATAGATTCTAGGACACTCGGATGGCATCGCGTTCTGTTTGCTAAGGTGGTAAGTTTAAGTCTTCTCAGATATTAGTACGGCCTATGTATGAATAATTTGAAATTAGTCCTACATATCACCCATAATATGGTTTACATTAGTTTTATCCTAATTTTAAAAACAGCTATATGCGTTGCGATACGCACCTTATCTAAGCTCGGGGTATACTATAGCAGACTTGTGAGATATTTGGATTCAGATAAGGATTACACGCCACTGCAGCATATCCAGATCCATTTCCGGGACCTCGCCCGTAAAACAAGAATGCCTCAATAAGAATAACGAGAACATAGTTATCTGATCTA…	0	222334	222833
12	TGTGCACCGTTCTATTTTTTTCTATAGTGTGTTTACATTTCTTGGCACATTGCGTTCGGTTTCAAATTTGTATAATTATTATTGGAGCGAGACAGGCGTTTCTGTACCGCTGTTATTTTTAACATCCACTGCGTTTTATGTATCTCTAAAATTGTGCGTTGCCTTTCTTTTGTTTATATTTTTGTTCAAAAAATGAGTTAATAATGATTTTTCATCTTCGGCTTACCGGTCTTGAAAATATTTGTTAAGACAACAGTGGATAAAATAAAACTAAACAACTCAAGCAAAAGTATTCCACTTCTTAAACAAAGCCCAACTGAAAGGTTGCGAAATACTATGTCATTTTGATTTAATCATCTAATGCTCGAGAAAATTTCAGAGCCGTAATACTTAAGTAAT…	1	231081	231580
12	CGCATTAAGATGTTTTAGGCAGTTTCAGTTGTTATAATTTCAAGATTTATATCAATATTTATTTTGTTTTCAATAGTCTTTCTCTTATCATTTGCTATGTTCGAACCCTTTATTACTCGGCCTGCAATTTCACCATCCTGAAAATATGGCATGAACCTTATGGGATTGCTCTTAATGGTTGGGTTTTAGTTAAAATAAAAGTTGAACATCCGTAGGCAATCATGTAGAACATTTACCAAGTTACTCCTACACAGATTTCTGGTCCGAAAGGGACCAAAAAGATTAAACTTATTGATTCGATAGTAAGCCCTCAAACATAAAAATATCTATTGATACCAATTTTTTTGTTATCGGGGCCTTGTTAACTTTTTATTATAAGTGTGCGAATGCTACAATGCT…	0	231081	231580
12	ATATATATTTGCTTCTCTCTGAAGCGTCATCATCTATCTGTATTTTTAATGCAATCATAGTATAAAAATTTTTAACCAAATTCAAAAATTATAATATTTTAAAAGTTTATGCTTTTGTCCTTTTATATTCAAGTCATTTGGCCATTATTACGCTTTTTTTTTTATTAGGTAAGTGGTTTCAATAATTAAATTCTTTAGCGGGAAGGCTGACTATCTATAGTATTGAAGATAAGTTAAATTAATGTTTAGTTCTGATATTTCATTTTTATTATTAATTAAATTTGCACTATTCGCCATGACGGGTTCACCCGAGTATTTATTTTGCTTTCGTTATACATATATATATATATATATTCTTCCAGGAGAAATACCTGCCTTCTCTCTTACCCCTTGCTCAAT…	1	243492	243991
12	TTTGGGTTGCATGCATTCTCTATCTTATTAAAGTCCGTTAAAACGCTAATTTGTGTACAATAGTTAGCTTACTTTTGTGTTATTGCAGAGTATGTTTCTGTGTATCGTTCTATGTACTCATTAAATTTAGCTGTATTAAACAATTCTAAAACTAGTAATTGTCTGTGATCATGATTATTTACATAGAGGAATTAACATCTCTAATTTAAAATATTATTTATGATGGGTTAAACACCTAGAATCATTAAACATATAAGTTCGTAACCATTCTTATATCTTCGATTAAATAGAATATACTTCAAACCCACCCTGATTATCTAAACTTTCAATTATCGAGATTTAGTTATCGAGACATCGTCCCAGCTTTATTCTTACCTAGATATACATATAATACTAATT…	0	243492	243991
12	ATTATGATCACATTGGCGTACTACATGTTTAGAATTAACCAAGACATCAAGAAGGTCAAACTTCTGTAAGCTCTTGTGTCTTTGTTATATGGGTACAAGATATAAGAAACATAACTATTACATACGAAAATGTGCATGTTATCTATATCCTTCTTTATATAGATGCTGTTAACTTCTTTTTTTTTTTTTGGGAAAATCAACTGTTAAACGCGACAGTAAAAGCAGCAAAACATTAATTTTGCTTCCAAGACGACAGTAATATGTCTCCTACAATACCAGTTTCGCTGCAGAAGGCACATCTATTACATTTACTGAGCATAACGGGCTGTACTAATCCAAGGAGGTTTACGGACCAGGGGAACTTTCCAGATTCAGATCACAGCAATATAGGACTAGAAA…	1	289182	289681
12	AAGCTTAGCCACAAATCTACCTTGCGAAAATACGTCGGTTGGGGCTTAACTCGCGCATCTATACAGAAAGGATGACCATTAGCCCTTGCGACTCCCACTATCACTAATACATAATGCAAAGAAACCAAACCATAATTATTTCTAAAATCTAATTTACTAATTAATGCGGATCTGTTCAATTATTAAGCCGAATGTATGAATGTTTTTGTATGTTGTTGTAAGGACAATTTAACGCCGAGGTCTCGATGAGCAACTACTGCTATCTACTCTAAAGATCCTCTGCAAGAAAAGTATTAGTTACTTTTATAGCCTTGGTCATATACATAATTAATTGAGCTACATAAAGAGCAATTTGAAGATAATAGTATTGTGTTATTATCACTATTACAACCGCTGATT…	0	289182	289681
12	CATATTTATCCCATAGAGATCATCTGCAGTCCTCTCCTCTAGTACTTCGCCTGTTATGGGCATCGAATCATCATTTATTACCCTTGTCGACCTTTTCCGTAGCGGTGTGGTAAAATTGTTAAAGTTGGCTTTGTTGAACCTTGGTGTTTTCCAGGGCGGCAATGACGGTAGTTGAAACAACTTGCCTTCGTTCTTATCACCATTTTGGTTCATCTTACTTTGTCACAGCTATTTCTTTCCTTCCTGAATTTGTCCTTCCAAACCTAGTTCCCTGTTCTTAATTTCCTTTTATTTAGGTTTTTTTTTTTGTTTTGTCAAGAGCCGCGCACAAAATATGGTATTATTATAGAAAAGTTGGACTTAAAAGCTTGAAAAAGCTTAGATTTTATATTCATATGC…	1	343555	344054
12	AAGTTTTCTTCTGACCACCAATGACTTATCTTCAGTTTGCCTGCACTTCAAAGTTATGTTGAAAAAAGGTGACTATAAAGGTCCCGGGCATGACTATCTAGTCGTAATAATTTCTTTATAAGAGCTAAGTACGCGTATTGATGCCCAGATTATAATATTATGTTCGCTTATCAATCACCATGAGAATGATGTACTCACTAACCTTTTGGTTCCTAGTTTTATGTCCTAGATGATGTATATTTTATTTCTACGACATTTCAGTCTACAAAGCTTTATTCATTCTGGTCACCGTAAAAGTTGACTATTGTCGAGACTCTGTCAAGTCATTACGACTTCGTTTGTTTTTCTATGTACGTTATGATTTCTACATTAGCCTGATTATGCGGTTTCTCGCTTTCC…	0	343555	344054
12	TAATGTCCCTAACCACTCATTCTTACTTCTTTTTGATGTTTCTTTTTTTTATGGTACTCATAAAAGTATTTACGTATATAGTTGTATAGAGGAAACAAAAAAAAAAAGATAAAACTCAATTACAAAGTAAAGTGGACGTATTTCGATCATGATTTTTTTCTGTTTTAACCGCATTGGATTTTCTTGTAAAACTGGAAGAAAAAGGAAACTAAAAAGTCAAGAAAGACCTTTTTAAGACTCCAAGAACCGTCACTTATGGCGTATTGTTTGTTTATCAGCACTTCTATCTTCGATAAAGGTTTGTCTGTCTTATATTGTTTACATTTCAAGTCTAATTCTGTGCTTTTACCGAAGAGGAATTTTCATAAATACGGAGAAAATATAAAAAAAAAGTAAATA…	1	372939	373438
12	TCAGTAGCCAATATTATGAAGAATTCATTTTCCCCTTACGAGCAAAAGGTAGTCTTGAAAGCAGTTACAGTATATCTAATTTAAATAACATTACTCAAAGTAAATTCTATAGTATCATTTCATTCATACCCTTACATTAAAAAATTAAAACTTCTGGTACTCTAAGTATTCAAGCAATTGTTTAGTTGAATTACCAATCTGTTTTGTATATAACGAAAGGCTTACGAATTGATGGATTGTCAGGAGAACGTTATAATAGGTACATTCCGTTCAATGGAAGCTAATATGTGTTTACCAGATTGTCCGTAAACTCCATCTTTTAAAAAGTTACGTCACTCATTACAATTGGAGTGTAGAAAATATTTGTAGAATCCAATGTAATAATCAAGACTCAATATA…	0	372939	373438
12	TTCTGTCCTGTCTTCCAGGTTAAAGATTAGCTTCTAATATTTTAGGTGGTTTATTATTTAATTTTATGCTGATTAATTTATTTACTTTCGTATTCGGTTTTGTACCTTTAGCTATGATCTTAGCTAATTGAAGAGGGTGGTGTGATCTTTAACCATACCTTATTATCTTTCAGCTGCTTACCATTTTCTTATATTGATTTTTAGCGAAAGATTTTTATTCACAAGCTTTTTTTATCCTTAATGCTCGAATACTACAACAAAACAAAAAACATTAAACAGTTTTTAATTTTGTGAACAAACTGAATTACAAGGCCTTACATCTTATTTAGAATATATTAAGAAACAGAGGCCAACATGCCTTCTTAATTATATTGATATGGACCTCTGTCCTTCCTAAAA…	1	412582	413081
12	CATGAATCTATCCCCATTGTCATTATAGGTTGCCACCAAAGCACTATCTACGATATTTTACGTAAGTGGTTTTACAATCATAATGTTTTTAGTGTAATTTCTATCCAAGTCTTAGCATGACCTATTGGGCCGTACCCTTCTATTTAAATAACACGTGTTTATTTTTTATTATTTCATTTGCTAAACTTAATGGTTTTATGAAAAATGCCATGGTGGAATATAATTTTTCACGCTAATTTTATCTATCTATTGATATATTCATGTGAACGAAAGAGGTATTAAAAGTCTTTTATCACGCATAATTTTTTATTTGAAAGTATATGAATCTAATCTGGTTTAAGTAGCCTATAGAATATCTGTCTAGAAAGTTTTCATTATCTGGCGCATTTGAGGTATCTT…	0	412582	413081
12	ATTAGTTTGCCAGGATATACCTTATCCAATTTAGCGTGACGATCTTAAAGGCGTTTTTATGTTTATTCGCTAAAACCCTTCTTATTGTCATTTTCGTTAACATACTATCTAACGTATTTCTGTTTGTCAGTAATTTTCAGTTAATGGATGGTATCAGACGAAAATTAAATAAATCACCTTCTGCTTTATAAGCAAGATATAAAAAAAAATATGGATCGATTGATTCATTTCCATAATGATCAATATATAATAATAATAGGACTGCTAGCTAATATATACTCAATATGATTTGTTCATATTCTTCGCAGGTATATATAACCATCAAGTAATACATATTTAACTTAGCTGCATCACCGTTGAGCCTTTTGTTGAACACTTCCCCTCTCTATCATAAAATCA…	1	450454	450953
12	AAAAAAGCGCTTAGAACTGCATACCCTGATCTCGTTATTCATTAGATTTCTCAACAAAAATACGATCTTTTGTGTTTTTAAAAAGTATTGACAAATAATAATTTTTATACTTGACGATCCGACCCCTATAAGATTTCTCGACAGCTTAACCTAATATTGGTAGTTAGACTAATTGTTTAACGGGTATAGATCATTGTTACAAGTATTGACATTATTATCACTCCAAATCTCCAAATAATTAAGTCTTTGACTTGTGTTTTTCATCTCGATTTGATTTAAAATATTGTATGGCCTAACCAAACAATTGTACAGGCGACGAACTCAACCTAATTTAACACAAATATTTCCAACTGTACTTAATCTTTACATCACGTGATACGATTACTATACTAGTTGAGT…	0	450454	450953
12	AAAACCAACGGATATCATACATTACACTACCACCATTCAAACTTTACTACTATCCTCCCTTCAGTTTCCCTTTTTCTGCCTTTTTCGGTGACGGAAATACGCTTCAGAGACCCTAAAGGGAAATCCATGCCATAACAGGAAAGTAACATCCCAATGCGGACTATACCACCCCACCACACTCCTACCAATAACGGTAACTATTCTATGTTTTCTTACTCCTATGTCTATTCATCTTTCATCTGACTACCTAATACTATGCAAAAATGTAAAATCATCACACAAAACATAAACAATCAAAATCAGCCATTTCCGCACCTTTTCCTCTGTCCACTTTCAACCGTCCCTCCAAATGTAAAATGGCCTATCGGAATACATTTTCTACATCCTAACTACTATAAA…	1	458798	459297
12	CTCCCAATACTATGAAATGCTGTACACCACAATTTCTACCTTTTTTGGATATTAATCCATTACAATACTTACATTAATCACCTTACTTACTTGATGATTACCCCTAATACTAAAAACCTTGAAGTCAAGCCATGGCTACTGTCCAATTCCACTCCTGTAGCAATTCAGAATTAATCTCCTACACATTAATTCTAAGTCCTATGAGCCATACTTCACAAATTGCGCCCCACTCCCACTGAACAGCATAATCATTCAAGCCAACTCGTACCCAGTACCTACTATCACAACCCCTTATCCTACACGATTCGACATTCTGCTTACATTTTCCACAGTCATCAACTCAAAACCGGTCAATACAAGAAAAGTTTCCAATTGCCTTTGTGCACATACTAATATGCG…	0	458798	459297
12	GAAAGAAATTGACTTTCTACTACATTTGCCAGGAGCGTAATGATTTCAGAGACCTGATCAAAGAACTCTTTAAGTTTTACAAAACAAGAATTTGGCTTTGTGCTATACCGAACAATTTATCGATAGATTCCAAATTTTATGATTCAAACAAGTTTGAGTGGGAGATGTATCAGGATATGATGTCCCACTATTCCATGGACAACACTGGAATTGTCGTGGCCCCTGAACTGAATCGCTTGAAACTGGACGACTTCCAGATCGGTGTTTATATGGAATTGGTGAAGGTTTTGTTCGGCTAACCCAAACTTATATAATCATTATAAACATTTTATAAACTTATACACTTTTTTAATAATCTCACCATGTTTTTCTTATGTGTTTTGTTTGACAATGACATTA…	1	512642	513141
12	TATAATGACCAATTTAAACTTCTAATAAGGATACATTGTAGGCTACTCGCGAATCTATATTCCGTCCATTATCGTAAATATAATCCTTCTGTGAAAATGAAACCAGAATTCAGATTATAGCTGGTGGAAATGTTAGCCTAATTAATGTAAATAATGAAGAAGAGCCGATAAATTATTAGTACTACTGGATTCTAGTAATATTATTCGACTAGGTATCAGAACTCGCTTCTCAGCTCTCTAATCGTGAATAATAACACGAATAAGATAGTTTTAACTCGACCAAATTGTATATCAGTAATACATTCCGAACGATAATTACTTCCAATATTAACACATACGACAACATTCAATGTTAGCATGTTCGTAATTGTTAAGGCCTGCGAAATCATCAGTTAAAAG…	0	512642	513141
12	TTGCAGGATCTGTAAAAGCGATATAGATACACACGTCAGCATGAAGCTCTTATGATTTGGCGAGTAGTGTTAGTACGTTAAATGCTACGACTCGGCATATACTGTGCTCGTTTTTATCAGTTTCATCCGAGGATTGTAGCCTTTTTTTTTCATTTGTTGATGTTTCTCTAGTATTTTCCGTCTTGTAGTGGTTTCGGGTATGTTGAACATAAACATTAAAAAAGACGATTAAATAAACTTGAGTTTGTACAAAGGAAAGCTGTAGTCATAGAGTATTTAGAAAAAAAAGCAGCCACAGTTTACATGAAGATGTGACCAATGAGGAGGCATCGGTTTGCCTTTGAATCTCAATCGCTTGAAAATTGAGTTCTTTTCGAATGATGACACCTCCGAGAAATG…	1	602888	603387
12	CAATGAAATGTAAGCTTGAGATAGTTTTCGTCATTTCTGCTAGGTAATTCGAAGAAGTCCATAGGCGCACGGTAAAACAATAGATTTTTCGGATGTGATCTTCCATCAATTGAGCAATGCAACAATATTACGTGGAAAACATATAGTCGCTGTTGTTGCTAATAAATTGCTTGTTCCGTTACCTCGATCCGGCGGTTTACATTAAATTGGAGTGTAACTATTGCTCTGGAGAGAATAAACTTTCTACCGCATCCGATGAAGCAATTGTTATGAACACCAAATGTTTGTCTTAATATTGGATTCCCTTTCTAATTTTTGGATCAGGTCTCTGAATTTTGTGGTCCCACAGTCGACACATTGCATAGGAAATCATAAGATGTTCGACAGATATTTAAGAAC…	0	602888	603387
12	GTGACATTATGTTTCCTATATGATTTCGAGAAGAACTATTTGCCGTTGTCAAAATATATCGCATTGAGTTCAATTCGCGAGTACGAAAGAGACAATTCTACGGTGAATTCTGCCAATGAGGAAGAGTCGTATGCATACCCTTACGCTGTGAGTGAATTAGAGGGTCCGATGTTGGATTGAAATCCCAAGGTGCTATTTCTATATTTATATATTTTGTTGTGAAAATGCCAAAATAAGATTTTTGATACAAGTAATACTGGATATTTTTTTATTTGCTTATAACAATAAATAAGTTCCTGACTTCTGTAGTAGTAGTATAAACTCCTGATGTATTAAATTCTTAATAACTGAAAAGTTAAACTTTGCCACGAAAACTATAAGTATTGGCTTAACCATGAA…	1	622642	623141
12	TTAAGATTCATTTGTGAAATGAAGAATTTATTATAATAGAGTTGCATATTGACTAGGATACCGTATACATGTTTATCATTCGTGTATAATAAACTTCTTTAACTAATCTTTCTGAGAGAATATAACCGTAAATCAAGGTCGAAGCGTAGATTTACTAGAGACTAGACAATATGATTTTAAATTACTACACTTAGTCTCTCAGTAACATAAATTATCCATCATTTTTTCGGATTTTATAAACAATTGTATACGTTTTAAAGGTAACAAATAGCGGGGGACTTCTTATGAATCGGATGGACATACAAATGGGCTGTTCTCCATATATGTTTGAATTAACTTTTCTAGTACGAACACACCACTAGGAAGTTTTAATATAAGTATACTTTATGCACAATATTC…	0	622642	623141
12	GATTATCTGTATAGCTGTTTCCAAATCCAAATTCGGCACCATAGGAAAGTCGCAATTGTTGCACGTATATGTCCCTTGGATATTCCAATTAAATTTGCGAGGATTGTTCTTTCGGCCGTTCGTGGTTTGTTGTAGCCCTTATTATCCCTCTTTTTCATCCTTAATTGCAAATTTATGTATGAAAACTTTCATTTCTAATGTTATTAATTTTCCCGATTCTGCAAACTAATTGATAAAATAATTGATACTTGCCGTCACAGATGATATAGAGAACGTTCAGTTTTTTTATTGTTCTATTGTAAAAAAAAAAAAAAAAGGAAGAAAAAAGCAAGATCCGATAGGAGAAGACCTCTTTAGCGGCTTTACTGCGCTACAAATAAGGTTACGAATATGCGGAAT…	1	644932	645431
12	TTCTAGTTACTAAGATTAACATAAGCATCATCAGCAACGAAATCTTGATATATCACATTGGAGATTGCTTTTCAAAAAAGACATTAAGTTGTTGACACGTAATTTACGTGCGTTTTCGTATCATTGGTATAGACGTAATCAATTATCAATGAGGCAACGGTTCACTTACGTTGTGGTTAGCAGCGGCGACCAATAATGTCCTTGCTTTAATTACTTATATATGATTTGATACGTCAATGTCCCGCTCTAAGAAGACAAGATGTTTTGCTTGTTGTCTTCTTAAATTAACTCAAAAGTCCGTCTTTAAGTAAGTGTTAGAGAACATCATTCATTTTGTTATCGTATTGCTTATGTGAAAATAGATCATACCAGAAGGTAAGGAAGTCTGTCCACTGTATT…	0	644932	645431
12	AAACTGGAGTGACTTCTGATGAAGTTTCCAATTATTTATATGTATACATTATTTATTTGTCTATCATTAAAATTTCTGTCAAGTAATGGCTTTTTATGTTTATTTCATGGATTACGAAATTTGCTGGCTTTTTAGAGTGACCGATGAGTTGCATGTACATATGTGCGAAATAAAACAATACGGTAGTAAAACATGAATACTTCGAGAAGTAAATTCAAGATTGCAGGCGTAGCACAAGAATGTCCTTCCGCCTGCTAGTGTGTTGAGCAAAGCACGCCATCACTAATGGAACCCTTACAAAATCTCGCATGGAGCAGCAAACCTTAAATCCATTTTCTATCATTCGTTCCTGAGGACCCGGATATCGTTTTAGAGACAAAAATAGATACTACAAGAGGA…	1	659804	660303
12	TCTCAGCTGCAGCAAATCTCTTCACCGTTTTGAACTGGAGAGTGTCTACATGAGCGAGTAGCCTCAGTCCTAGAGTATTGAGCTTATGAAGGAGTAGAGCAGTGAGTTATTGCTGGTTGGCGTATTAGGTCTTATGTCGAGTAAAGATGGCTAGTGTCTGAGCAACACAGATTAACTAGATAGGATTAATTTGACTGTTTAACCTTTAAGCGGCTTGTTGACGGTTTATTAGCGAGTAAAAGCTCGTACGAATCGAGCTTGTCTATAATTCTTCACGGCCCTGAACAGTAGTTCTTACAAATCTGGTTTGATAAGACTAAACTGCACAACAGCTAATCAACTAGACAAAAATGCAGATTCGTAGTCCAACTTACACTTTGGATGATTATTCCTTTATAA…	0	659804	660303
12	AAGATATTGTTACTGCTGCTTCCTTTACCTTTCTTTTTTTTGGTCAGTGACAGGTTATTTTCTTTGTTTACTAAATGGTCGCAAGATTTTCGCGATGCGTTTAATTTTCATATTATTGCTTTCCAATTTACCCAAAGTGCAATTGACAAAGGCCATTAGTCTTTCTTTTTACAACAGTAAGAATATAAATATACAAGTGCAGTATTTAAGATACTTAATTCGAAAAGTGAAAAAAAAAAAAAAGAATCTGGAATTGGTTATTTTAATTTCTCATATGAATTGCTTTCCAAATTCTTGCAATCAATAACATTTTTTATTTATTTTTTTTTCAAGATCAGAACATGTATATATATATATATATATACTGTTCATACCAACAATTATCATTTAGTAGTAAAG…	1	687244	687743
12	CAAATTTCCATTGAAAGATGCAAGAGTTCTATTTGTTATTATATATTGGTCGTCGAGATCAATAAAGATTTAAAGAAGCTCTACACAAGTATCTAGTATTAAAGGCTTATCTTGATGCATCGCTTGTCTTTTACTTTTTTCTATAAATCAAAAATTAAAACGTACAGAGTATGGTTAAGTTAATTATCTATAACGGCATTTATTTATTAAAGACTTTCCTGACGCTCTTTTAGCATTATTACATTTCATTCTTACGGGTATACTCAAAGTAACTTAAACACTCGGTCTATAATGATTTACCATTATATCTAAAAGTTCTCTTTTTTAACTAATAGGAATTTAATCAGTTGTGCATTTATAATAAGGTTATATAATATAACATCTTCCCTTGAATCACGA…	0	687244	687743
12	ATAGTTTCTCCTTGAGTCAAGTTCAGAGTAATTTTCGGTTGATTTGATTATATATAAACAATAAAATTATAGATAATTGTGACATACTAGGCGAGTTGTCGCCTTGGTAACATCTTGCTACCGCCATCTTCTGTTAGTTTACGCCTTATGACCAACATTCCTTATATTCTCGTTCAAACTTTTGTCTCGATATTTTGCAGGTACCTGTAGAACTTAATGTGTTCTATTCAAAATAAGTATAAAATTTCTGGCCAGTAAAGGCAAACAAAACATAAAGATATTAATACGAAAAATTTCTTGAAGAAAACAAAAAATACTTCTTATAATAAAGAAACAGCGAAGCCATGGCTATTGACAAGATAATCAGGAAGGTGAGATACCCTGGATAGAAGACTAAGA…	1	744837	745336
12	CATTACCAATTCAATAAAATTCATTCCCAAAAAACAGTCTTAAGTCGGTCGACATGTACAGTACGTTACTATATGATACTATAAGATATGTTAAAAGACTTTATTGTCTTATAATTAAAAAATCGAAGAGACAGTTCCTTTGTGCAACCACTATTAAGAAAATAAATGGCCAAACAAATATGTTGTTGCTCAGTAGAATAGGCTGTAGAATATAGATTCTATAAAAGCTAGGAATGAACTTACATAATATTACAGTTTCATAATATAGATTGGTGAGGACAATATCAACATATGAGAGTTACAAACGAAGATAGTTAGACATACTTGACAGAACTGCTTAGAAAGAAATCAGGTCTGATTAACTCATTCTTTCCTACGAATAGTATAGGCCAATCAAAT…	0	744837	745336
12	AGATCGGGGTTCAATTCCCCGTCGCGGAGATTTTTCATTTTTTTTTTTTTGAGCCACAAGAGGTATAGTTCGACAGAAGAGTTCTATTAAAGTTTTCCTGTTATTTCATTTGGAATATAACCCAAGTTGCTTTTCTTTGATCATAATTATTTCCACCTCTTTAATGGTTTGTTTATTGGTTGATTATTTCAGCCTTTCTTTTAGGTTCCTTCGCATTACATTAAACCCCGTAACTAAACTTAAACTTTAAAAAAAAAATATGGACAACTTCAGGAGATAGATACAATAAAGCATCTTTAAAATTTGAGCAATGCTTTGCTTATTAACCAGCAAATGAAGACTATGAATTCTAATTGCTAAACATGTTAATGATGCTAGAAAGCAAGACAATGTTAATAA…	1	793961	794460
12	TCGGAATATCATCGGTTACCCGTGATTAGTTAGAATCTTATACGTTTATATAGCAGGACCTAATTTAAAAATAATAGTTTGACGATCATCCGTAACGCGATTTATATTAATTGCATGACTTGTATTAGTGATACTGGAGCAAATTGACGCGTTTATAGCTTCCCTACGTTAACACTTTATTATGGGGTTAGACTTAATTTGTAACACGACTAAAAGAACCCTTATGAATTTTAAACCCTATATTGGACTCATCGAATGCAGAAAGACATAGGCAAAATTTAAAGTTCTCCTTTCTTATAAATAAATAGATTAGCTATAGCTCTATAATGGGAAACATATCGAACCGTTGTTTCAATTATTATATGTGAAATGGCTCATTTTTAAAGATTACATTAGGCC…	0	793961	794460
12	ACTATTAGAAATGGAGCATACGAGCAAGGACATTCTCATCATTGCACATGAGTCAACATTAAGAGTATTATATGGCTATTTAATGGCTTGCACCTGCGTAGAGTTACCAAATCTAAATTTCACAAGAGACAAATTAGTTGAAATTTCATTCAGCCCTTTCTGTAATACTGTAGAGTTACTGAACATTCCTTTAACTAGCTAATATACTGGAGTTGCATCGTTGATGTGTATTATCTATATTCAAAATAGTTATTTTTATGTTTAAGAAAGGATTAAGAACAATTGAAAAAAAATTACCATTAGCAACGAATATTAAATTGTAAATTATTTAGAGATATTTTTCTATAATATGCTCGCCTACCATTCTCTTTTATACAATATTTAGGTTTTACCTGGAGG…	1	821839	822338
12	CTTCCTATAGATCTGTAATACTGTTTAATCTTAGATATTATGTTAAGATGATTATTATCTACCATGACGAACAATATTTAGAATTCTAAATAGAACGCCTTATTTTAAATATCCTGTTTATAAGACAGTCGTTCGAGCAATTCTTATGCTATGACATTATCTAAAAATATCCGGTTAATGCCGCTGGATAATCTAATAAATAGAGTACTACTATTAGTTGAAAAGCATTTACATACCAAAAACAATCTGAATTCGTATATATAACGCTGATGAGCTAGAATCAAACAATTTTAACATACTAACCGGCACATTTGTGAAGAGGAATTAGTCCCATAAGAGTTAGACGGGTTTTTCCTGTACGGTTTATTACCTTATACAACTAATATATAAATTGCTTGG…	0	821839	822338
12	GACGTTTTCATGGACCAGGTTAACAGGAAGATTGGTACTACTCTCATAGTGAAAAAACTAAAGGATATTGCCAGAACTCAAACTATTATCATTACTCCTCAAGATATCGGGAAAATTGCAGATATCGATAGTTCTGGTGTTAGTATCCACAGAATGAGAGACCCTGAGAGACAGAATAATTCCAATTTTTATAATTAATGTTTCTTCATGTAATTATTCAAAATATTGTGTAATCGTCTATTTGAATTCGTTTTCACGGCAGCATATTTGAAAAAAAAATTAATTTTTACATCTAAACATAAAAAACCTAATCGTTTTCTTTCCATGCTGTTATAGAGACATTTATTAGTACGAATATTTTCCTTTCTTTACGAGCACTATAGACAGTAATTTATATAA…	1	888435	888934
12	TTCTATTGTAACGACTATTTCCCGCGGGGGATAATCTAAAATTATCAATAGGTATTTGTCAGAAACGACTAACGCTTTAATCATCAACTCTATGGTTCGTTTTTATTTATAAAAAAATAATATAAATCAACATGGACCCAACTGAAGTCTTTAAACGATGTGTTCATATATTTGTGCGTAATTCATTATTAGTGAATTATATCCCAATAATGTTCTTCTTACACACCTCTGGTTTTCGGATCAAGTTATAAATACAGTCGACAAGTGGTTATATAATGGTCGTGACCACCTAATCACATAGTTTAGCAATTATTATTGTAGTTAAAATATATTAAAATACAAAAAATCGATATACTCTACCCCGCCGTAGATAGGTCTATATTGACAAGGACTTAGCTT…	0	888435	888934
12	GAAACTTTAATTCTTCTTATTCATGCTCTAAATCTTAAATAAAAGGTTCCGTTTTTTATCTGCAATTCTGTGTATTTGTAAGTGAATTACCATGCACGTTGTCGGATCGTTTTTCTAGGCAGAAACTATCTTATTGAACCATTAAAAGATTACTTAAATATTACAATTAATCTTACGAAGCATATTAATTAGACTGGAATTACAGCGCAACTATCACAGGTTAATAATTGGTTGAGAAAATATTATAGTTTTGTTAGTAATGTTGAACTTTTATTTTATACACTTATGAAAGTAAATTAATTCAATATCAATAATAATATACTATAAGTAACTTAAAAAGCAACCTTCCTCCCAAACCTACAATCCAATCACGCTGATAAGTATTATCTAGAAAGTTGA…	1	928050	928549
12	TGAGTTTTGAGGATCTATTTCTAATCTTAAATTATTCGAGACTTACTATGAATTATTTACCTAGCGTATGATAGTTCTAATACAGAAGACATAGTTCATATTTATTAGTCATATGAATCGTGTCATCGCGTATTAATTCAGAGATATTCCATCTCCAACCAGATAAACATTCATTTTCGAAGGATCTAACAACCTAATCACCAATTAAAGATTTGGATCTGTAAAAAAAGAATTAATATAGGGCTCTATTTTAAGACAGTATTATAAACCTTTTGTTTACCTTATTTAACTATTATACAATAAATGATTTAACATCTAGATCTTAAAACTTGTAGAATACCGAAAGAAGGTAAGATCTATTCAATAACTTGAAAAATACATAGTACTTAATGTTTATCT…	0	928050	928549
12	CTATGAACCTCTAGGCTCATTGGGTGCTAATGGATCAGCCCAGGGTACAGTGAGTTATGATAAAGAGAGTGATGATCGCAAATGCTGCTTGTAGAAAGACAAAAATGAATAGAGGAAAGCCGAGAGGTTTGTTTCAAAAATTGACGCCTTCCTCATTTTTTTCATAATTAGCTGGTAAAAGTTACTATTTGTAACGACTGCTAAATAACAAATAATTATTCGTGTAAAAATAAATAGCTAATACCACCAGGTGTTCATATTCCATGACTGCATATTTGGGAAACGAGACGGTTTGAACATCCTTAGTTGATGTAAAACTATAATAAAAGCTCTATGGGAAGTAAACTATCTGCGGGTCGGGTAAGGAATGATGCTTGCTCGACGTGTAGCGATGAAAAA…	1	947885	948384
12	ATGCTTGAGTCCTTCATACTTGTATTAGTTTGAAATGAGAGTTCGGTGTGCTAATAAAATATGGAGTAACCTGCCGTTTTTAGGACGGCAACTTATAACCAACGAAAGACCTCCTACCATCTAAACGGGTGAGATTCGCTGTTCTGATGTGCAGAATGAGGATCAACCGGACTCGTATATAGAGGAAGTAAACAGAAAAGAGTAACTGTCATTCGTCATTTATTCATTATCGACTTTTCCCATCGTAGGAGTGGCCATTATCGCAATATGTAGTAGTTAAGCGGAGAAGAAAGAAAGCATCTTACCGTAAAGGAAGTGCATTAATAGATTGCCAGTTCATTAGTAAGATCTTATTTAGGGTATTTGGGATGTAACAAAAATAAGAATCCAAGACTAAAG…	0	947885	948384
12	AAGAAATAGCAACAAAATTAGATAAATCTCGGTGGAGTTATCCAAAATATGTAATATATATCAAGAAAGTTACGTATTAAACATTGGACTTCTAGAGGAGATCTTCAATATAGATTTAAAAGGTGGGCAATGCATCGCTACGTGAAGATTTTTACTTTTCTTCAACATGTGTATTTTTTATGTTTCATATTTTTATATTTTGTGTTTGCTAAGGTCTAATCGTTCAGCTAAGTTAAAGCTAAGTATAAGAAGCAAAAAATACTAAATTATACTAAATTATAAATTTTCGTACATAAATAATCATGAGGTAGATGTTTAAATATGTAAATAGTTTCTTTTTTCTTCTTTGTGATTGTCAAAATTTGTGTCTATCTATACAACCCTCTAGAGGTATATCTT…	1	1007053	1007552
12	TTACAAATTTCATTTACCTATTTCACCAAAAATTTAATGTACAGATTTATATACACTAAGCTAATATTGGTTTTATTGGTATATGATCTATATTTTGATGAAGATTTATAATGTGTAGCTGTTATAAAATAAGAGAGAATTATGACTGAATAAATATGCAAAATGCAGCTCGTTTTGGATCTGCATGACATTTAAAAGAAAGATCCGATGATTGCATAAAAATCTTAGTTAGTTTATTGAAGTCATTCTTTCTGTTTTACTTTGCTAGAGTTCTTTATAAGTATCTTCTATAATAGATTTAATAAATTATTATTTGGTCATTCACAACCACTCTACATTAATATAATCTGAACTGGATATTACCCGTTTTTCCGTTGATAAGGGAATAATATTTAAGAA…	0	1007053	1007552
12	GCCAAGTGTATCGATCTGTTATAATATTAATACGCATTTTTTTTATGTTTTCTCGTTTCTTTTCTTTTTTTTGTTTTATATCTTACACATTTTTAATATACTAAAAGTAAAATAAAAAAATACGTACTGTTTCCCTTTGTTTTCTCCTCCTCTTTGCTTATATCTCCACTGCGCCATCGTCATCTTCAGAGGGCGTGCTGATTAGAGTCACTGTGTCTCCTCTGATGAACACCATTTCACATCGTCTTTCGGACTCACTCAACTCCTCGTTGTTTAATTGGTATATGGTCTCTACTGCATCACTCAGCACGATGTTGCAGTGTGAGTCGAACGCTTGCAGTGTGCCCACCAGCGTCCTGGCCCCGCGCAGCTTGATGTACACCCTCTCATCGAGATTGA…	1	1013752	1014251
12	GGACGTTTTTTTCGTTAGATTGCTCCATTTGCTCTTTAACGATTTATTACATGGTAGATTGCGTTTCTACGTGGATCCAATTACGGCCATATCTTAATTATGCCCTAGGGAATGTCTCCCTTAATATTGTGGGTCGTTGACATTTTGGCATTAGCCAGGCCCTCTTATTTCTCCATCCTATTTACCAATCGCTTTTCTGAGCAGTCGTTACTATTAAGTGGTCACTCTTCATAGTTACTTTTGAGTTTTGATATTAGTGTATCTCAAATGATTATCCTTTCTAATTGCCTCATCGTGCCTTCCATATTCTTTTATTTGACTTACAGCTCTTACGTTCTGCGGTGTACATTTGCCCCTTCTGCACTCGTTGCGTAACTCTCTGGAAGCTTAAGCTGGTCT…	0	1013752	1014251
12	CGGGCGAGGCTGAACTGATGAGAAACAGTGATACTATGGCAACAATAAGAAAAACATCTGATGTTGACTTAAATAGTGAAAATGATGCTAACACCAGTTTAGACCATGGAAATCCCACCGCAAATATAAGCAATGGCGGCAAACACGAACCATTTGCTACTAGAGAGGAATTCGAATTGCAGGACATAAGATTCCGGTCAAGCAACGACAGTGAAGAAAGTATGCAAAGGGTTATCAAGCCTTCGTCAGCATTACAGTTTTGAATTCTTTCACCCATCATTCAAAATGCATATGCATACTATATTTGTCTAGTTTTTAATTATATAATAATAATAACAGAAACAAAAAATCGCATTCATCGTTTAATCTTATTTTTCTTTTTTCACCTTTTTCTTGTGA…	1	1023709	1024208
12	ACGATTGAGGCACAATAACGCACGTCCAATCTCTCGGACTACATAATAAACGAATTGTAAGACTCTAGTGATAAACGATACCTTGTGAGATTTCATTTAACTGAGCATATACAACGGGGTAACCCACTACATTGACATTCACATACATATCAAATTAAAGGTTGAAGTAATATGTATAACTTCAACTAATAGTTAAGATATAGCCTCTTGCTTTATGAAGGGAAAATCATAGTGAAAAGAGTATCTACGAGGCTTACGAGCTAGAGGTCATGCGTTAAATCGATTAGGATAAACAGATGTATTAAAGACATATCATTACAATAACATTTAAAACTTGGAATTCGAACACCCTCCCAACTGAATTGGTATACGTAGACTATAAAGCTATATAATAAAAGG…	0	1023709	1024208
12	TTGCCAATGGAAATGGGTGCATAAATTTATGTGCTTGGTACATATGAGTTCAATAGATATGTAGTAGTTGGATAGTAGATAGTTAGGATATATAATCATGGAAGGGTTACTCACAACGAATCACATAATGAGTTATGATTTTCACTGTGCTCATCTGTTGCCCCTACAAGGGGTGATCAATAACAAACAATTTCATTAAAAAAAAAAAAAAAACTAAGTCACTATAACTAAACGTAATAACTATGTATATGAAAGAAAATAATATCTGTTCGTCATCTAGTTTAATACGGCAACGAGTTTTTCACCAGAGTTCTTACCATATTTGATGTCTTTTAGGATATGAGGAACATCACAAAGCCCGTTCTTATAGACCCTTACTGGAATATGGCGAATTTGTCC…	1	1059481	1059980
12	TGTATTTTATACGTTAATATAAGAGGGTTAGCCCAAAATTGTTAGGCATTTTACATTCTAATCTTTAGAAAAGAACTTAATTTGGATTGTTAATATCACCTTAAATCTCTCCACTGTTATGCTTTAACAAAAGCGGAGTAGATTTTGGTAGTAACGGGTCGGTGTAAGCAAGCAAACTATTCTTGAAATGCGGGGTAGATGGTGCCAGACTACGTTGTAAATGAAAAAAGTTTTCTTCAGATAAATTGTGTGACAAATGCTTAGTTCTTGTTGACGCGTATCTCTTACGGTTAACAAAAACTGATTTCATAACAAAATCAACATGAGCAAGTTGTGTGAGTTACAAACTCATTCACCATAACAACACTCAGTCTGAAGTCATTTTGTAAACGCCTCGAA…	0	1059481	1059980
13	AGCCGGGGCCAGTGTTTCCACAAATGCCAACGAAAGCTTTGAATTGAGTTTTGATGGAAAGGCAATGGATAGATCTGATATATTTCGAATGGTAGATTCTTTTAGCATCGCCATTTCAGATGAAGATGAGGAAGATGAGGAGGAGGATAGCTTTCAGCAGAGAAGTGCGAACAACAGAATCCTCCCTGCGGAGATACTAAGTAATGAACCTTTGAAATGATACGGATTCTCTGTATTCTGTCTATAGTATTTATATACCAATACATTTTTCCGCACTTTGAAGTTTTGCATTTTACTTAATGTAGTTTATTATTAGTTGCCAAAACGAAACATTTAACATGTGAATTAAAAATACAAAAAAAAGCCTATTAACGATCTAAATTTATGACAAAAGACATA…	1	31465	31964
13	GAGATGGAGCAAGGATTCGACTAAATTGTAACGCACGACACCGTAATGCCATTTGAAATTGAAAAATTCAAAAGAAAATTGATTTACGACGACAGTGAAGGTATACAGAAAGTGTCGACTTTACGACTCGTACAGCGCGTATGGGATCAGGCTATTCTATGGAAATATCAAAAATTATTTGCTATCTTGCCAGTCGCTTCGCGGTCGAACTTAATTCTGACAAACAGTATACATCCACGTTGTCATACACTCTTAGCCTGATTAAAAAATTATCTCAATAAAGTTCACCCAGTTGAATACAAATACATTTCGTTTAATAATATATAGGCTTAGACGATTAACATTTTAATGTGATGAGTGATTTGTTTTTGAACTATAGTAGCTCCTTGAGTTATGTTC…	0	31465	31964
13	ATCTCAACATGCAACTAGTAATAGTACAATTTTTAGTACCCTTTAATCTTTATTGTTCGCTCCCTAATAACGAAGCCTTGAACTGTAACCAGATCCCAGGTTACCCCTTATCCTTAAGAGGTCTTTTATTTACTCTACATAATATATATTTTTCAATCCATTGAAGAGGATTAAAAGAAGAAAAATCAATACCGAACAAAAAAACAAAACGAAATAAAACAAAACAAAAAATTAAATTAAATTAAATTAATATTAAATGTCATCATGATTCTTACTCTGATTGTCTTCTCTTCTCTCTTTCCCTTGACGCAATTTCCTTCAAATCGTCATCGCTCGGTTCATAAATATGCCAAATAGTATAATGCGGTAAACCACCAACCCTGTACCCCATTTTCTTTG…	1	39916	40415
13	CTACAAGTTGCAACTTAATTAGGAAGAAACCCTTATCCCAGACCACCAACGAATGTCATGTTTCTTATATCGTTAATAATCCAGTCCTCATCTACTGGATAAATAACCATCTTAAGTTTTCAGACAAACTAGTAAATATATTAATTCTCCACATTAAACTCATATATTACCCAAAAGTACCCGCACTCATTCTCTGATTGACTCAAAATGTACTCATAAGTTAAAGTTTTCAAAAGTTTTACCTATGTGATTCCCAACTAGATTTAAGTTAAAAGCTCAAATTGTCATTTTGTCTGAACAAGACCATTGAGTGTAAGACTACACCCCAACAAATTGTATAAATACCAAGACAACCCCCCCTAGCATTTCTTCCTTAGGAGCTTTAGGAACATTATAATA…	0	39916	40415
13	AACCACTTGGGTTCTATGAAAGTTGATATTCCGGTTGATGTGAAAAAGTTACAAATTTAGACCATACAACACTAACAGTAATCTCGCAGTTTTACAAATAATTGATAAAAGCAGGACTATTTTTTAACCATTTAATATACCTATTACTATTAATATCATTAATATTATTATATTATGTACAGTCACTTATTTCTTTTTTTTTTTTTCTTTCTTTCTTTCGTTCTATTTCCCCCTAGTATATACGAATTCTGCACATCACAGCAAAATATATGGCTATCACATGGCACAGGTATTACTAAAGAAGAAGAGAGACAGAAATAGTATAGGCATGTTTTACTAGCTTCGATTTTCTTGACAAAAAAAAAAGGAAATTTGTTCTATTTACTTTAAACTTTAATG…	1	49645	50144
13	ACTTAGCATGTTAAATATTGAATTCCACAATGCTAAACCTTTTACATTAAATAATTGATTATTCCATAGATGTTGTGGCTTTTATTAATCTTAAATACTATAATTTTGTCGTAACAGAAATGGACTTTTAAGCTGTCCGTAGTAACGTAAGCTGTTATACCTACTTGCCAGTATTAATTTCTGTCCTAGCTCACATTAGCTTTAGTTATGTTTTTATTGTAGCCTTTATAAATTTATAAATTGTAATTAGTGACCTTAAATATGTTCTACAAATAATCATAACCGAAAGACGAGATTTGTACATATTAAATAGAAAATACTACCGTAGTTTGGATTGCCTCATTAAGTAAAACAACCAATAAGGCTATTGACGAACGGGGTTTGAAGACTACCGGTCCA…	0	49645	50144
13	GGTTAAACGAACTTTTCACGATCATTTCAAGAATCATTGAAGATTAAATTTTACCATTTTAAAATTTTAATTTTCTTGGGTATGAACTTTTATTTTCAACTGCTTATTATATATCAATTCTATAAATTTTTTTCTTCTCTCTAACGACCAATTATAAAATTCATCCTCTTATTTATTACAGCATCTTATACATTATGTATATGGGTAGCTATTATTCATTTTTGCTTCGTAAGGTCTTTTTTTGTCAACTTTTTCATCCTAAGCGGCTAAAAGTGATTGGAGAGGAATGTCCAGGCGACCAATGATAAAAACGCTTTCTCTTGGAACAAGAAATAGGAGCAATTGACAGTTGTCGATGAACAGCGAAAATAGTAAGATAACCTTCAAGCCCAATATTCT…	1	73874	74373
13	TCTAGAATTTTCATTTATTATTACGTAGTAATAATGGAACCTCGGTACCACAGACGTTGTTAATTATTAAATTTCTTATTCTTAGTTCTAATAGATGAAGCTTAATTCTGGATGTCATGATGCTGGCTTACAGTGCGATGATTATTATATATATATCTATATTTTCGTCTTACGTTTTTGTGTTTTATAAAGGTGGTTTAGTACTGATCCTAGAATGCGAATCAGTAACTTTTTTCTTCGAAAAAATCAAGCTAATATAATAAGTAGATTTCCATTAATGTAATCTTCAAGTATGTAATATAATGCGTTTCACCGAAAATTGTCCCAACAATAGCTTTTGAAATCTCACGTCATTTTCAGAATCTTCCGAGACAAGGCCTATACAAATTACCCGACCCT…	0	73874	74373
13	GGAGAAGACATCTTAGAAATCATACTACAGGTCGACGAAATGGGCCCTTGAGCGACGATAATTTTGCTACATATGGTGCAGCAGAGTCATCCGAACGAACCTCAACTGAGAACACTATCGGTAGTTCTGTTGGCGTTGATGCTAGTAATAATGTTGATGAAGACTTACAATTGGCCATTGCGTTGTCATTGAGTGAAATCAATTGAAAGTATGTACATTTGGAAGAGCATATGTTAAATATTTTATTTATAGATTTTTCGTTGTGAAATATTATTTTTTTTTTTTTGAAAAAAATGTCGGACTTTATTCCTCCTAATTATTAATAAAATACGAATATATATCTAAATATAATTAATGCTTATTTACATGAAAAATCATCAATCGTAAACAGTTGATTAA…	1	94036	94535
13	AATTTAAGTGCCATACATAAAATTATCACCTCATCTGCATTAGATTGGAGTATTTGTGCAACCGAGAAAACTCTTTACTGATACAATTGAATGGGCATCCAATTGGGGACAAACTGTGTTGCACCTGTTGGTTACTTTCAAAACCATGCGGCTAAGTTCAATTATCATATAATTGTATGTGCTAATAATATAGTCTGATATTTGTATTTCGCTTCCCTTCATGGTTAAAGTAATAGTCAACTTAGATGAGGATTATCGGAGTCACATTCATAAGCTAATAATACTGTGATTAATTACACATAGATGTCCATTTCTTATGTCTATTTAGTCATAAAGTTTTAATTGATAGGCTCAAAACCCAAGATAGGCCGTTTAAAATATATAATACATTTATTTCTA…	0	94036	94535
13	TTTGCCAATTGATATTATCATGACATGGTGAGTGTAAGACACCACCTCTTAATTACTGGTGTTATTCTATACATTTATTTGAAATTGGTTTTGTTTTGCAAAATATTTATGTTTTGTTAATCTCCTCTACCCTTTCAATGCTTGAAAAATACTTTCAACTTTTCGATTGGGTGATGAAAAAAAGACAAATAGTGTAAAGGGTTCAAAAATAAATAACAAGCAAGAGAAAGGGACTTTGCTTTTCTCATTTAGTCACCAGTAAGTTATGTCATGGTGTAGAATAACGAATTACAGAAAACTAATATAACTGATGAAAGACCAGGGAGTAAAATGGCTTTGACTCAGTTTGAAAATGATTTGGAAATATTAAGAGATATGTACCCAGAACTGGAAATGAAA…	1	137220	137719
13	GTAACGTGAACTGGAGATAAGAAACAAGATAAAAGGCTATTTAAGTTGTCCATAATCCTATCCCGGCTTTTACAAAGTAATGTAACTGATCTTTTAGACGCACATTAATAATAGGATCAGTAAAGCCTAATAGAGAGCATAGTTTTGACATGAGAATTCGAGATCGTTAAAAATGGTGACGAAACTTCAGCTATATATCATATTGGAAGGCTTTTTAGATAATAACAGATTTTTATGGCTTATTTGTAGTTGCTGATCGAAATAGATAGTGTCGATATTAGATGTTCTAACCTTGAGGTAGGAATTTATAAAACTTAGGCAACTGTGGTGACGAATCAGGTGTGAAATACAGAAAGAGTTGACCTATGTTTTGGTACGAAATTGTGAGTTATAATAATG…	0	137220	137719
13	TTGACGATGTCGTCCTACAAGACACTTTGTGCTCAATGAGCAACCGTGTCAACAAGAGTGTCAAGACCGGCTACTTATTCCCCAAGGATCACGTTCCTTCTGCCAACATCATTGCCGTCGAACGTCGCGGCGGTCTTTCTGACATTGGTAAGAATACTTCCAACTAAGAGCATGCTTCTCTTTTTTTTTGTAGGCCAATGATAGGAAAGAACAATAGATTATAAATACGTCAGAATATAGTAGATATGTTTTTATGTTTAGACCTCGTACATAGGAATAATTGACGTTTTTTTTTGGCCAACATTTGAAATTTTTTTTTGTTACCTCGCGCTGAGCCCAAACGGGCTCCACTACCCGCCGCGGTCGCCATTTTGGGAAGTCATCCGTCCCAAAAAGGAA…	1	158800	159299
13	CGAAAAGCTCCTTAATAAATACTCAGACTTATCAATCTTATTATCTCGGTGAATAAGTGAGGTGACATCGTATTAGACCCGGACATTGGGTTTTATTAAGGTTTAGCTTTATTTAGGATCAGACCATAACTACGGTTCAGGTAGGGCTCTTTGCAAAACTAAGTTCTGATGACCCGTTCGTCCTTAGGTATTGGATCCGCCTTGTATCCGGCACTTAGATCATGGGACTCGAGGATAACATAATCACGGTCCTTCGTTTAGATCTCTGGACAGAACATAACTCATAATTACCATCTTGTGAAGAATCCCCGGAACCTTACTGCGTTATTCTAGCATCGCGCCTTTTATACATGCTTTGTGTGCCGGTGCATACTTGTCCGCTGAGCTATTCTTCCCGAG…	0	158800	159299
13	TAAATCGCAGAAATCAAATAATATGAAGAGTAAAACAGGTAGATGAAATAAATTTATTATTAATTTAGTTTACGTAAATCGAAATGACAGGCCTTTTCTGTGTTTTTTGATGGTTATATAATCAGAAAAATTTGATAAATATTGTTTATATGTAAAGACTATTAATGATTGTTTCTATCGTCAGGATATTTTGAAAACGTCCAAATATGTAAAACAACTTCTAAACATTAAATATTTTTGGTGAATTAAAAAAAAATATGCGCAAGCCCGGAATCGAACCGGGGGCCCAACGATGGCAACGTTGGATTTTACCACTAAACCACTTGCGCGATCTTTATTGGTATTTGTTGGAACATAGAGTTAACTAACCATATATAACAACTTCTTAAATGCACAGTA…	1	183640	184139
13	TATATAATGAATTGTATATATTTTCATGTCGATGAAAAAAGCAACCAGACCTATTTTAATATTAAAGCCAATTCTAGAACGATGCGAAACTAAGTGGACACGGTATAAATCTTATGACGTCAATAGTTGGTCGATTCGCTATCACGATCAGGATAACAGAAATTAACATAAAGTTCTCACAAGTTATATGTGGCAGCTATTAATTATTCAGCTCTATTCAGACAATAGACATTATCTAAGGATCTAAGACGAACAAATTCTCACAAGTGAGTTAACCCTTATATCTGCAATACCCGTATTTTATTAAGGGTACTTAATGCAACTGCTCGTGATAGTGTTCTGTTCCACAATGAATAGGGATGGCGAATTTAACTAAAGATTGAATGGGACGACGTAAAC…	0	183640	184139
13	GAGGGACATTCTAGTATCAAAGAAACTTACTATGACGCAGTTTAGGATCCCTGTGGTGACTACGTATCCAGGTCTACTACTCCATCGTAAAGCCCCTTGTTTATTCAGTGTCCAGATCATATGCGGGATGTGTATTTTGTGCTGAGTGGAAAAATAAGATCATATGCTCAAGAATAAAGGGTTAAAGGGTATGGAAATTTCAGTTCTCCCTGGCTCAAGAACATTGTCAGTATTCCTATAACTGAAGCTGAGTGGTACTAATGCACCGAGATGCAAAGTCCGAACCACCCCCACCCCCCTCTTTACCTATTTTTTATATTTTGTGATAAAGGGATAACTCGTCTTGCCTTCACTGCGCTTCGATTCTACTTTAGCTAAACTAAGCGTTACTTTGTTTGA…	1	262818	263317
13	CAGGTGGAGATTTGAAAAAATCTTTATTCCCTAATAAGATACTAAAGCAGTACTCCACAGGATCTTAATAAACAAGGTCGGGCCTTATCGCTGTCATTTAACTGATCTCACAAAACGGCATAGTCACTTTTATAAACACTATTGCTCAACTTTCTATCTATTAAGTATAATTTAATGTGGAAGTCTGATTTAGACCAAGCGTTTGGCTTCAGTAGTCTACTGCAAAGGGCCACGTGGTCTATTGCTTGTCCTTGTAAGACCCTTATATATGCCCTCCCTCTGCTTCAACCTAATGAATACCAGGTCATAAATTAAGTTTGCAGTGATTGGACAGCTAAATGCCATATTTCTAACAAATCTTAATCGAAACGTCACGTGTCGGTTTGACAGCTTGGCTTT…	0	262818	263317
13	AAAGTTTCTGTAGTGATATTCATTCCTGGTTTGCAGGCATGAAAAGATTAATATTGTCATTGAGCAATGTTCAATTATTGCCTTTTATTTAATAACATTCTACAACCTCTGTATATAATACATATAATTCCATTTGTATCCACAATTCTCTTCATGTTGAGATATATATCTTGAGGGGTATTCGTATCGCTTGTATACAATGATAATCGAGGTAAAACTCATGTACAGTAGTGCGGCATATTTTTCTTATTTAGTTTTTGTAGGCGGCATAGTATTACTTGCAGATTTTTTTAAAGTCCCTGAGCCCCAAAGTTCCAAAGCAACAAAAAAACATAAATCCTTTGCAGGAAAAGTAACATTTGGCAAAATTTCAACAAATTATGCCCCCCGAATTTAGCA…	1	286607	287106
13	CTTTAAATTTATTAAAAAATCGCGTTTACTTTCCAAAATAACGAGATTAGATCATTTATCTATATTCCTGCAACATGCTCTATGATGAGTAGATGAATTTATACACAACCTTGTTGAATATTTTAGTGCAAAAATCTCAAACTTCCGATTACTCGTCTTGTATTGGGGAACGGTAATAAATATCATATCTTTTCCTTAAAGTTAAGCGATAGTTATAATAATTGAATTTAAAGGCGTTGCAAAGGGTAGGACTCACACGTACATTTAAAGAACTCTTATGACCTCTACAACAGTATATTGACAGACGTCCCTGGTAACAAAGTAGTAAATTTTTTTAGATGCGTTCGATTCGTGTACATTTTTACTACGAGGACCGTTGTGTTTATAATGAAGCATCTA…	0	286607	287106
13	TGCTAGAGACTTTACATAATATCCTAGAAGGTAAAATTCGATAATACAGCAGTAAAGTCGTATATTGGTAGCAATCCTTGGTGACGCTGACTTTTTTTTTTTGTAATTTTATTGTTTAGTTCATGATAAAAAACTTCAAATCACTTTTAATCTGGTAGACAGAGAAAACAAATCGAAACGAAAATAGAGAACTACGAATAAAAAAATATAAGTGGAGAAGATCGTCACTACGCATTAAACAATATTGATCGCTCAATGCCAGTACTGCGCGTAAAAGTTTAGTAACTTAACGATTTAGGCACAATTTGAGAAAAATTTCGCCCTGCAGTAAGTATGTTATTCAGTACGATATAAAGCTGAGGTTTTATGCTGGCAACGTTCAGATTTTTTAGGTTATCA…	1	370916	371415
13	AAAATGGAGTAAGATAGTTGCTGATTCATAAGATTAATCATGATAAAAGCTATCATTTCAGTTCTACAACAGTAAAGGTGAGAAAAACGATTTCGCACTGCGTCACGTAAGATAATTTAAAATGAAATACAGTCTAAAAATGCAACCCCGTATGGTTAAAAATGAACTTGTTTCTCTTTAAAAACTCTATAAACTACAACAAATAAGTTGGGTTTTTTTGCGAATGTTCAGAATGCAAGAAGGTATGTATCACGATATGCGTGGCTTTAATAAATCAATATGTGTAAAATGAATAGGACATATATTGCTATAAAGCAGTCATTATTACAAACTCAATATTTCATAGATGGGTGTTTAGTTAGCGACCTAAAACGCTGAACTATTCAATTACTTGCGCTC…	0	370916	371415
13	CTCGGAGCGACAATTTTGTTATCATAATGTCATATTATAATGTGATACATCGTCTGAAGAAGAGAATGCTTTCGAAAAATTCACCTTAACGCTATGATCGAGGTTTGCTAACTCAGGGTAAATAAATATTACATTTGTGATATTTCGGCGGTTGTGCCTCTTTTACTACTTTACAATTAGTTACAATTTCTTTTTCTTGAGTTACTTTTCCTCAAAAAGAAAAAAAAAAGAAGAAAGGCAAACCTAAACTAACTTATGATAATATAGAAATATTCAAAGCTAAATAAAAGTAATTCTGGTCTTGACCAACCGTGATGTTCAAAATCACTCGACCAATTTTCACTACGTCGTCCTGACAGCCCATAGATGGGATACCAGTTCATTAGTCCAAGGAGTAGC…	1	432850	433349
13	ATAAAGACATAACAATCTTTTGTATAATATAAAACTTAATAAGTCAGTCAATCATAAACTGTCATTTGTTATTAATTTTTATTACTTAAAGGGTCCTTAGATACCATTCAGGCGCACTACTCTTAGTTGGCCTGACAACGCGAAGAGTGTTTTGTATGACATCCAACACAATGAATATTGCGAATCTGCGCAATTACATAGATCCTAAATGATTAAAAACGTACGATAGTAAGTCGACGTCTAAAACGTTTTCTAAAATAATGTCAGCTCAATCAATATCGCAGAGTATGCCGATACATCTTAATACTTAATAGAACTAGATTCTCTTTAATTTCCCTGACGGTTCGTCTAACTTAGCCAAGTGATATACCGACAGACCTGTTGAAGTATTGACCTTTA…	0	432850	433349
13	TTCACTCCTAATATATCCACCACCGTACCTGATGAAATAAGCAATAGGGATGAAAATAGCATACCTGAGTAAAGTACAAGGGGATTTCGATGACCTAGGTTTAACAAGATCATGAAATATTCATTAACGGAGTTTTTTGTTTTCGCTTTTTTTATTTTTTGTTCCTAATTTTTTTTTTTTTTACATTTTATTAGCTATACACTTGGCGCAAGGATATTTTATATACCGGATATAATAGATAATTAAAAGACTACTAATTAAAAATGATGTAATATGGTAATAGGTATGGAAGAATCAGGGAGTTTTCAGAATGTTCTTTGCCCTCTCTTGGGCTTTCTAGTTTTGCACTTTTACTTATTCATCTCCTGTAACCGAAACTGAAATGGGGGGGTTTGGAAA…	1	468091	468590
13	ATCTTAGGTTTTCGTTTATTCTTGGACTCATTCTTTCAAATACATTAAACTAATTATATTCTGTGTAGTAGCCCTAAGCGCTCAGAATCAAGAGTGCCTCACTTTATTGTTTACTTGATGGATAACAATTTCCTGCTCAAGTATTTGTTTAAGTATTAAGTGAAGAGTTGGAATGAGGATGTTGCTTGTCTTGTATTACGATCGTAACAGTGCAATGATTGTTTTAATCATAATTTTTATGATTATTAAGCTGATTATCGTAGATTTGCTATAAAGGCCACTGCAATGGTTGTCCACATATGTCAGGAGTATAGCTACTTGAGAACGTTTACTGAGAACATTCAATTCGATACAATTGCTACAACTAGTACTACAGTTTATTTTAGGCGTTCTAGTGTT…	0	468091	468590
13	CGTGAAACCAAACATAGTTTAACTCCCTATAGCTCCATTTGATAAGTAGATCGTTTTCAAACTTATCTTTGCCCATCACAATTTGGTAAGGTGTTGAATACTCAGTTGGTTTTGATTCATAGAAATACACCATTGTTATTGAAAAGTTGAATTTCAATTGAGCCTTATAATTCTATTCGCTTACTTTCTAAATTTTAAGTATAAGGCAGTCCTCTGGTCTACAGAGTTGTTTTGTTTTTTTATCCAAGTTCTTTGTTTCAATCTTATTGTAGTTTTTTTCCATTAAAATATTAAAGCCTAGGATAATCTATATCCTAAACTAAATATAAATTAAGAGTATAAAAGATGAAAGTAAATAGCATCTAGCATTCAGAAAAAATAAGAAGTCTCTTTTCAAAT…	1	535438	535937
13	AATTTTGATATTTCGCATGATTTTGATGTGATCGTTCCTTCTTCGTTTGGTGCCTTTCAATTTAGATTATTGAAAAAAGAACGATTTCTGCTTGAGAAAACCTCGACAAACTCAGATACAAGAGAGAGTTACAGAAACATTATATTTGTATAATATATCTTATAACTTTATCCTGGTGCTAAATCTTTCCTAAAGAATTGAATAATTTAAAGTAGTTAATTTTAAATATTAATATATAAAAGTTTTAATTTTATTTTGACAGTTGCCGCGAAACAATCTTTGCAGAGATTTACATAAGTTGGGATTCCAGTTAATAAACATGTAAAATTAAATAGTAATCGGATACCCTGCTTAGCCATTTTATCTTTCTTGCGCAAGAAACTATGTATTGGATTTTAA…	0	535438	535937
13	CCATAGACGGAAGCATTAAGGATATTAAGTGATCAAAGATACTAGATAATGTTTGTTCTTGATGGCAAGAAATACACAATGTCAACACCCGCGCTTTCTCTTCGATTCATTAGTTGATATCATTAACATTATATTATACATACTTTATTTCTCTTGGAAATTAAATATTTGATGATGGTTTATCTAAATATTGTCTCACTCATTTTCCCTTTTTTTTAAGATAGAATATCAGTTTGAGGCAACAAATGATAAATTATGATTATGTATATAAAACAATTTTAATTTTATTAGCATAAAAAAGGGACAAGGCCTCTGCTAAAATATCGATAAAAAAAGAAATAATATGAAAGACAAAACAAACTAACTGGAAAAAATAAAATAAAAAACAAAACTGATCAT…	1	554359	554858
13	AATTTTATAACTACCGTTGACACTGATTGAAGATGACAGATTCAGTCATAAAAACATAAATAGTTCAAGAATTATTCCTCATTAATAATATATAATCTAATAAAGGACTGTTTATATATATACAGGACGAGGTACTTATTAATATCCGATATACTATAAATAGCACAGCATGTTATATTATAAATACTCGCCTTTGAGTTACTCTATAAAAAAATTTGAGAAGAGTACGCGTGCTATTATAAAAAATTTAATACGGATGCAATCCATGTCAACAACAAAAGTGACAGAACAGTTAATTCTATCGCATAATTTGCAACTAACAATGTCTTGAACCAGATACCAATCAGATGTTAATTTGTGAAATATTATTTCATGAATAGCCATTATTATAAACTAACT…	0	554359	554858
13	CGATTGGAAGACTTACGAAAACATGAAAAAATAATGTTACGTTTTTTTGGGCGCAATTAACCAAGTCCTTTTATTTTTTTAATGGTTTATTTATGAATTGTTTATGTTTATGTTCTTTATACTCAAAATCAATAAGTGCTTATTTTAGCGAATTTTCTTCTACGAATATATATAAGTCATATCTAAGACTTCCATCCGTGCTTTATTACGTTTGTATGATGCATACAATGATGCCAAATCAGCTTGATGCTGTTGGTATTCAGTCGTCCGAAAGCCTGTTGATGTGACACTCAAATCTTCGGCATGTGTGAACGGTGGCCGAGCATAGTTCGTGAACATCATCACTTAAAATAAGAACTACACTTTACATCAGCGTGGAAGATAAAGGTTGTTTTAAGC…	1	611222	611721
13	ATTGTGTAGGCTTTGGCAATTTAAAGATTTCTTACACCTACCAATGCTGATTCATTAGAACAGTTAAATATTGCGGACGAGCGCAGATATCTATTCCACTTGAAATTCGACAGATTTATTTAATATTGAAGGTCTGTTATTGAAATAAAACTATCAATCTATCCATTTATTAAGCACTCCCGGTCTGTCTTTGATTGACTGGTCAAAGTTGTATTATTAACATCCGGTGTATAAGGACAGTCTATTTCGTCGGGAATTGCAATCGATCAATGATTACTTTCTGATTGATGATTTTTTTCAGCGTTGACCTAGTGCTTAACGGATTATGTACATTCCCTCTCCTTAGTTTGCCTGAAGAGGGTTTATGAGATCTTGGACGTGACCAAAAGAAATGTTTAT…	0	611222	611721
13	TAAGACCGTCAAAGATTTGACTAACTTATTATTCGAGACCGCTTTGTTGACTTCTGGTTTCAGTTTGGAAGAACCAACTTCTTTTGCATCAAGAATAAATAGATTGATTTCTTTAGGTTTGAACATTGATGAGGATGAAGAAACAGAAACCGCTCCAGAAGCTTCTACCGAAGCTCCAGTTGAAGAGGTTCCAGCTGACACCGAGATGGAAGAAGTTGATTAATCTCTTTTTTCGCCTTCATGTTTTATATATTATATAAATTTGTTTACTTATTTTTACTATTTGTAATAATGATTCTGCTTTACGCGCCTTTAAAAAAGTTGGTCTTAATGTAAACATGAACCATAGCACACAATTTAAGACATCAGCTGTCAAATGACCATAAAATTGTCCTACCA…	1	634250	634749
13	TATCACTATTACATGTCATACATAACTCTACACATGGCAACCTTGGTAGGATAATTATTTGAATAGACTCCACACACAACATGTTTTTAATTTTGGAATAGATCCAGTGGTTACTTTACGAATCCTGTAAGAATATTAGTACTTTATTCGCCTTTCGGTTATAAAGTCTGCGATCCTTTTTTTAAGTCGTTTTGGTAAGCTACGATACTTAGTGTATTAGTCGGATTTAGATTGTAAGTACAATTTAAAAAATTCCTGTGCTTTCAGCAAATTTCATTTAGACTTACTTAGAGTATTGTAGGCTGTTAGTACCTTAAAAGTCACTCGACCATGCCAGTTCGAACAGCTCTGTTTTAACTTATAAACTTCTTTAACTGTCGACTGAAAGACTTCTATGTT…	0	634250	634749
13	AAAGGCTTATTGAAGAAATAAAAACTGCAAACAAAAATGGTACGTTATTCGAATATTCTAATTCTAAAAATAATCCTTTGGGAGCCGGCTGGTCAGGATTTAAAAAGGTTTTTAAATAGTTAAACTGTGTATATCAGCTACTGCTCCCCTTGAATGATACATGACTAAATATAATGATAAATTTATTTCTTGATTTTTGATTATTTCATATTTTGTTGACATTTGAGAGCTTCAATTGTATAAAGTTGCAAGATAATATATGAGGTTAGGGAAGCCGGATAAAGAAAATAGAGTACTTTAAAACTGTTCATGGACTAAGAATTCAGTGACGATGAAGTAGTAAAGGAGAGTGTTTAGGATATAAATAAGACCGAGAAATTGTTAGTAAGCATTACTTCT…	1	649162	649661
13	GGAGGGACACTTATTTATGTAACTGAGAGATTTTTTATGTTATACAAACTACGAGAGCTAGAAATTAATATGATTGTATAATTTGGGATCTAAATTTTAGCTTATGGAACATAAAAAATTTGTGTAATATTACAATACGCATATATCTAGAGGGAGAACAGGATATTCTCGATAAACAATAATCTCCTTTTCTTGATTTTGGATAATAACTCATATAGGAAGCAGTTTACAGAATTGATAATTACAAGAGGTATTGATACAGTAATGATTTCTGACCACTGATCAACGGGTATCTATAGCTAATAATCTATCCAATTAAACTATCATACTTCGCTCTCTGAGGAAATATTTCATTAAAGCAGTTAGGATAGGGTTATATAGTTCTGAAGATATGATAAT…	0	649162	649661
13	TTGAAAATATTTCACGACGAAATTACTGTAAAGGGCTTAAAACCTGACTTGGAAAATGTTCAACTCCCAGATCCTAATTGCGAACCCATAGCCACAACCTTTCGCGCGAATTAGTTTGTAAATAAGTCAACTTTTTAGATGTGTAACCTGATAATTTTTTTTTTTGATGTTCGACATCATTATTTCTGAATGAAAACGTGAAAAGCTTCGCCAAACTTAAAATGGAAAATTTCGAATGGAACAAAATATAATCGATGCGATGAATTAAAACCTTGGAAGAAGAGGGTTAATTGTTAAAATTACATATATAATTGGCAGACAAGAATAAAAAATGCATGAAGTAGTAACGATATCGGTTTCGCAGAGAGCAAACCATTTGACTACTCAATTCTTCAATAT…	1	688752	689251
13	ATGCCATCCGCAATGGAAATGAATATCTAGTATCTGTTGATAAGGCTATGATTTCGCTGAAAAGAACCTTAATATAGCTCTGCGGTACTTTGTGTTAGTGTTAGAATCATTGATTAAAATATTGGTTTAAGACATAAAATTATCGGGGGAACCACACCGTAGTTACATCTATCAATTCGGAATACTCTGCCACCCACCATTTATGGATAACAATAGAATCTGGATACGCTAATACGTAATGCAATATTTATAACTTGCGCGAGCAATCCTAGATGATGCAATAATTCACAGACTCTCAAGAATTAATATTTTCTTCAAAGGAAACAGGCATCATGATAACATAAAGATACTTACATCATTCAAAATAGGAGATAAATAATAAATATGTTAGATTCGTAG…	0	688752	689251
13	CTTCTAAAGGCAAGAGAGAACTGAATCCGCTAGACGTTATTACCACAACGGTCACCGAGACCAAGTACAAGACAGTCACCGTCACTGCCAAAACTTAGCGCGGTTTTTTCTACCTTCCCTTTTTTCATCTTTTTGTTATATATATATACAGAGACACTCATGCGAATTTTCGCAAAACGAAGAAAAAAACATAAAATTTTCGTTTGTATCTACATGACTATCCTTTAATTATTACCTTTCTGTCAAATGTTTTATGGGAATATATATGTTAATATGAGCCAATAACTCACTAAAAACTCACTGATTTCGTTCCCTCTGTTTAGCTTCCTGCTCGATTCTCTTGATGGTCTGCTCTCTCTTAAAGTCGATGACCCTCTTCTCCTTGAAGTACTTGATCCA…	1	758220	758719
13	GGTAAGCCTTTTAATTTGTCTGGTTTAGCTGCGGAGCTAAATCATATAACAGCTGCACTTTGCTAGTTCGTTGTATTGTATCAATTCACTACAACTCTAGAAAACAACCATAACTTTGTCTCTCCAGTACCGTTTCGTCCTACTTTAATGCTCCTTACCATTCTCATCCCAAACAAGATATCTACTTTTTTTCCGAGGTTAATAATTAATCTCTTTGTGACGATAAGATATCAACTTTTTGATTTTCTCCGATCATTTTTTTCTTGTAAAATCCCGCGGTCACAATCTATCGATAGAACTCGGGCCTTCTTTAATCGTTATCTTAACCCATAACTCGCTGCATGACTTAAGGGGATTTGTACGCTCCCGTTTCATTAGACAATCAACTTGGTCACCATC…	0	758220	758719
13	AGGTTTGTCATCATATAGAACTTGCCTCTGAGCAAACTCCAGAGCGCAAGAGTTCGTTCATCTACGAAATGTTGCTGGCATTGGCATCTCCACAAGATGACATCCCAACGCCGGATGAAATCGAAAAGAAAAATAAGCTAAAGGAAACAACAACGAGAAACTATAGAGGAACATGTTGAGTTGAAAAGGTCATCCAATATACCGCCCCCTATATGTATGTACCTTTACCTTTTATTTAAGTACTAGTGCTGTTTAGTTAGGTTATGTGAAGGCACGGGTTTTGTCTTTTTTTTTTTTTTTTTTTACTATTACTTTCTTTTTCAAGCTTTTAAGCGCCGAAATGATATTTAAGGGAAGATGACTAAAGGGACAGCGACGAGGATTCAGCCTGGACAGTGA…	1	772380	772879
13	GACAACCCGCGAATAGTAGTTGTGTTCGATATAAAGATGCATCCATCACTAAAGTTTATTTGATAACTTCCACCAATATAATACAATACACATCCAATTTATGCACCGCATTGGGGCTAAATTGGGTAATGTATAGATTTTCACGGGTAATGGTGACGAGTCTCGGCGTACTTAAATCCGAAGGTGGAAGAATACCTCTTTCATACAATGTAGTACGATCGTTGATAATTACAACAACATAGGTTCTTGTTCTAGCTATTTGCATGCCAATATTTTCGTGATGCTGTGATCGCTCGGTATATTGGATAGTTATAGTGTCGTAAAGTGAATCAATAGGTAATTTGTGCATGCCCTAGCAGGTTTATTCGAATATTCTCCCGTCGTCTTTGACTACGAGAA…	0	772380	772879
13	AGGCGTGATGAAGATGATAACAAGGTCAAGAGAAAAAAATTGAAAAAAGATAAAAAGACTAGTAACGACAGTGAGAGTAAGAAGAAGAAGAAGAAGAAAAGCAAGAAGGAGAGTAAAAAAGGAAAGAAAAGTAAGCATAGCAGCGATGAAGGTGATAAATCGAAGCATAAAAAATCCAAAAAGTCAAAAAAACATAAAAAGGAAGAAAGTTCAGCAAGAAGAGATAGAAAGGAGCATATATGATTATCATAGTCTAATATGTAAATATGTATCCGTAAAAGACATTCTTAAAAGTTTGAATTTATGATCTTTTTATTTTTGTATTTAGTCTTTGTTTTCGAACTTTTATTAATATTAAATTTCAGTAAGTAAATTAAAAGAACATCTTTAAAAGAGTAT…	1	804849	805348
13	TAGAAAAAGGTGTCGATGTAGGAAATTCACTATGTATGAATAACCAAATTAAAACAAACGTTACTTGAAAATATCAGAAAAGACGATGAAGCATAGAAGATTGAATCATATTCGGAAAGAACTTATAAGAAGAAGTAAATAAGAATTTACGGTGTGTTAATGGATTATTAAGTTACGAGCAAAAGTGGACAGTTAAAAATAACGCTAAGAATAACACCAATCGCTCTTACCAGTACATATACAGGTTATAATATGTAAGAATTTTATGGAGTTATAAATTGAGGGTTTTAAAAAAAGTATCTTCTTGAGTTGAAAAATGAAAAAGCCAAGGGTAGAGTGTTAGAGAGGATCATAATTTGAAATTTTAACAAGAGACAAACAAGAGTAAAAACAATGAAT…	0	804849	805348
13	AAAAAAGGCACCAAAAAAAGGTTGGAAATTAGCATAATTGTAAGTTTTTGCATGCGAGATTTAATCGTTCGAGGATTATCTCGTTTAGACCCTTCTGGTTGTGAAGTTGCATATAGCGGTAGCACATAGGATATGGAGATGTATAGGAGCACTAGAAATGTTGAGAATTGTAGCATTGCTGTTCTGGTTCTCTCTATGACAGACAGTCAGTAGTCAAAGCATCAATTTATTTCGTTTTATTTTTCTTGACAAAGAAAATTCTATGTTTTGTTCCTGAAATCTCGATATTTTAGTAACTTAAAATAAAGGTAATAAAATCATCAAAGGTTTTCCATCCAGTGGTCCAAAAAAAAAAAAATACAGAAGCAACAAAAGAGCACCAGAAAATGCATTTTAAAA…	1	815136	815635
13	AGCTCTATTAAAGTTGACATCATACTACGATTGAGCGGCGAGATCTCATAGATTCAATCAGTTGATGTTTAAGTCTACTCTCTTATAAGGGCGATAAAAATTGTGAAAATATAGAAAAAGCCGCTTCCATTTCCTGAGAGACGAGAAAAATCAAGTTTTAATCATCAGCAACATGTACCTGGATAGAATTAACATATTTTAGTTAGCATACGCATTCGGTTTTCGGGTTTAGTAAATAGACGCTTACCCAGGTAAAAGCATTATATTAATATTCAAGGTGACGTGAAGTACTAAAATGTACAATAATATGTGCATACATAGCTAATGACACTAGTACTGATTTGTTAGAGAAAAATGCAAGAGGTATGTAAGTAATACAAATTGTAGGTTTAAAATTAA…	0	815136	815635
13	GGAATATATGATTGCTGTTATCGTAGCAGTCTCTGTGCTGTTGATTGTGGATTCATTCTGAGACAATAATTTGTCCCAGGCATTACAATTATCCATTAATACATACAATTCTTTTATCTTCTTTTCTTTTTGTACAAGTTGCGGATTACTTCTCTTTGTTTACCTTTTTGCTTTTATTTTTTTTTTTAATACGTGCATATATATATATATATTTAGTTTAGGTCAGAATACAAAGATAATTATGTATAAATGGGCGCATTTGGAAACTATTTTACATACAACTGAACAAGTTCGGAACAATCTATCAATAATCTGCACAATTATATAATCCGATATCGACTTCAGCCTTCATATCTGATGAATTATTTGCGATCGATTCACGTTTTTCTTCCAATTCTT…	1	865255	865754
13	CTCATTAACTGTGTAACATCGTGAATTTCTTATAAACTGCATTATATAAACTTCTAATCTTTGTATGTACTAATTAATATAGTCTTAAATACGTACACCCTTTTCGCAGAACATTATTAAACTGCCTTGGGCTTAGTACACTTAGTGATCGTAAATTGCTCAATAATCAAACAATTAGTTCAACTTATTCCTTAAGATATATGTATAATATCCATCATAGAAAATCTTTAAATATTACTTAATCTTTATACTATCTTACTGAAACCCTTTTTTTGCAGATTCTTTTTTTCTAATCTTTGACTTAAGCGGTCTTTAAGTTGTAGACGCGTATAATCGTATAGTCTTTGAAATCGTGAGGTACTCTTGTATCAGTGACGTACGTTTGCCCAACGACTGTGG…	0	865255	865754
13	ATCATCCGGATAGATTGAGATCGCATTCTTCCTATGATAGACCAATGATCATTAAAAACTGATACGTCTTACGACTATGTTTAGCTTTGATGTTTTCTCCATTTTTTTTATGTTTTTTTATGATAATCTCTCAGCCGCCATCACTTCCACACAGGCAATGCTCTACAGTTTTATTTTGCTTTTAGGTAATGCCGCATATATATATATATATAAGTTAGAACACAAACTATAGAGCAGCGAGGACCCGTAGCTAAAAGGAAGACAAATTGAAAAATCTTTCACAAATGAGTATAGAATATATACTTTACACAAAACACATAAGTAAACAATAACGTGATAAGAATAGGAGAGCAAATATGGGAAAGGGCTTATTTCCCCCATATTTGGCTGCTTTTTAAG…	1	878618	879117
13	CTTAGCAGTCATGCGTGTCATACAAGTTACCTAATCACTAATTTCTTCGTATCAAAATATCAAATACAGCTTCGAGGAAAATGTATGAGAACTGCTGTGCAACATAGACATGTTATCTTAGGAATCTTAGTTATACCACTATGGACCTTGTAATACTTCATTCCTAATTTGTGATGATCAAAATTGTGAAACACCGATTTGAGCGATATGCACGCATCCAATAAATATATTATGATAACTGTCTCAAAGAAGGAATTATTAGCAAGGTTTAACATCGTTAGTGGTCATTAAAAAGAAGCTTTCACAATTAGAAAATCCCGGCTTTCTTAACTACCTTGACAAAAACATGCTCTGGAGCGTTCCACCATAAGTTTCATAAGACTTACAATACCTTAAAGT…	0	878618	879117
13	ACCGTTTTGCCTCTAAAGACAGTGCTTCAGAGAAATATTAGCAAGGTGTCGAATCAAGTTATACTAGATAGGAGGATTTCATAATGAATAATGCTTTAAAATGGTTCTCACCTTTATTTTATCATTTTCTTCTTTTCTTCTGCTATTGATTTGGTAGTGTTCGGGTTAATTCATTTTTTTGTTCAATAACAAGAACCAAACATAAAAAAAAATACTTTAAGAATAAACAAGACTGATGAAGCATAGATCATATTATTAGAGCGCGTAAGGTATGTAGAGCACAGATTGGTCCTTCGAGTGTGATTATATAATTTTATATACGCTCCTTAATTTAAAAGCGGCTTAGATAGATTTTTTATACTTTGCTGTTGGAAAATTCCTGCTGAAGCAAAAGAATTT…	1	897768	898267
13	AATTGAACAAGTTTAGACGAGCGTTATTTTCTGTATACATATCCGAGAGGAAGCTTAAATCCCGGTCGGGTTTCCAACTTTTATATAAAGAAAATTTCATTAGTGGGTATTGTAAAATACCTCGGTTCATTAAATAGATTTCAGCTAGTGAACAAGTAAACGTTGTGGTTTAGCGCAGTCGCAAAGAAGACTCACACTCTAAGTACTAAATTACAATCGTGAGTAATTTTGATTCACTATTTGAATATACAAGTCGTTGGAATGTGACAAGACTTTTATCATTGGTTTTTATTTTATCGAATAAATTCTCTTTTTTCACAATAAGCTATAGATTCGACAATAAGCTCATCGGGATTTGCGTTCGAGTAGGGTGATTAACGTTTCTTCTTATTATTGTAT…	0	897768	898267
14	GGTCAAACACCTGGGAAACAGACTTGTCAACGAAAGCCTGTCATTCATTTGCGAAAAAGATTCTATCGAATTCCAAGATCGGCTTCTTTGTCTTGTATTTGGTACGACTTAGTTATATAGGTTTTTTTTTTTTTCTTGGACGCAATCACATAAAAGTGTAATATATCTCATTAGACAAAATTGGAAAAGTTAGATAATTAGCGTAAAAGCCTTCATTAATGATAATAGCGTGGGAGGTATAAGATGCGCTTAATAACGCTGAAGAATATAAAGTTTCTTATACATTCAATGAAACAAGGAAATTTTCAATTTTAAATTTAAGTTGAAATAGCCTTTAGCACCTAAAAATAAAAAAATATTAAAACACCAACATGTTGTTGAACAAGTTTTCCAGAGAAT…	1	28300	28799
14	GTGTTTAAATTTTAATCTATTTGGGTTATGTGACTATCAGTAGACTTCTACAAAAATATATAAGTATCACATTTGAAGATATTGAAAGATATGGCCAAAAATTTGGATTAAAATTTCTATCAAAGGATAGAGTACATAATACGCAATTTAGATTATTTTTGTGTAGAACATTTAATAAATTGTTCACACTACAGAGATGTAGCATATAAAGAAGAAAAAAGTCAAAATTGGGTTTAGTAAAACGAATCTGCTTATACTTAAAGTTAATGTTTTGTAAGTAGTTATAGCCTACTAAAATATATTTACTTTCGTGAATCAAACTTCATTAGTTTGATCTAATATTCGGTATAATCCGTTAAGGAATGAATATCTAACGGGGAATATCGAATCACAGTTACG…	0	28300	28799
14	AGAATTCCACGATACAGTAGAAGAGCCTTTCAATTTCACTCGGCAACGTCAACACCAACTTGAAAAAAATAACACAGTGGATATTACAAAACCTAATGACGACATTGCAAATAATCAATCAATTTGTTGCGTTTAGTCTTCGACAAATTATACAACAAGATTCGCAGGCAGCCATTGTCCAATACGCCAATGTCATTATATGTACCAATATAGACGCATTATACAATCCTACAATTTATATCATTGTAAAATTATTTACTACCACTTATTCTTCAATGGTGTTTTTAATGTTTTGTAGAGGAAAACTTAAAAGTTGTCATTTTTATTCAGATCGCAATCCATGGTTTGACACATTCTATCTTAAAAAAACAAAATCTATTTATTTTGGTTTCGGCTATA…	1	61415	61914
14	AAATTTACAAATGGTTCTGAATAGTTTAGTAGAATTTTCAGATGTACTATACCATTCTCTTCATGATATGTAACTATATACTCGGGCCAATTATACTAAAAGTATAATAAAGACGGATGTATATTTGTTTATTGTGTGCGCTCAAGTTATTCGAATCAGATTATATAAAACACATGAGAATTTCAATTAATAAACCATGGGACAACATAAGACATAATACAAATTATTTTCTACATGAAGAATTGTGAGTAATCATTACACAGCATCTTTTAGTAATCAAAACACTCAATTTTCAAATCCATAAATAGTATCTATATGTTATATGTAGCCTTTATACTAAATCTCTCACTTATATACGAATGAACACAAAAAGTCTAATGAAATAACGAGAGTTTTAGT…	0	61415	61914
14	TACGCCTTTTTTCTGGGCGTGAAATAGATCAGAAATCCTGTTAGGTTGCCACTGGTCCATTTCAGTGTTGCTCATCCAATCAATCATGTATTTACATGCCTGGAGTGGCCTATTCTATGTATTAACAGCCTTTGCAAGACGCGACATTGTTCTTTCCGATATGGCTCGGAGTAGACTAAATATGCTACTTATAGTTTTTCTTGCGTATACCATTGTCTTATAGTTTTTGCACACATTAATGTTTAAAATTGAAACTACGAAGCAAAACAATAAAAAAAACAAACAAAACTTAAAAATAAACAAAAGACGCTCGAAACCAAGTGCATTTATTGAATGTTTTTGGGAATGCAAGTAGCAATACTATTGTAAAAGTACTACTATTTCCCTGTATCATACGCT…	1	89460	89959
14	AAACATGTGACATTCAATATCTCTTAGAACAAGACTGGTTTTTTCCGTTGGAGAAGAATTAACATTTCGGAGATTCACCTTGCTTCTAAAGAATAAGATTAGCCACTACCACGTATTTAATTCCGGCACCGGTTCTTACGAGTCGATTTTTTATGCCAAATTAGTGCACTAAGCCACTTATGATTAGTTCAAAAATGGTCGTACTTCTCTAGAATACTTTTCCGAAAATATTAAATCTTACTTATAGTAAAAAAGGCTATTCTGATAGCATACGTTTAATTCGCGCCCTGAAACAACTATGTAACCTCTCATCGATCAAAATACATTGATAGTCTTGAACTTACCACAGATTGTGTTCGTAAGGGCATAGGCAATTTTCAAAGATTCTTTAACCCCGCC…	0	89460	89959
14	GCGTTCTTTGGAAGCGAGTGCAGCCGATGAAAGCGATGAAGATGAAGAGGCCATCCGCCTTTTTGGCAAAAAGTCTAGAGTTGTTTTGAGCCAAGGTGATAGTGATGATTGAGAATGAATATGTAGTAATTAATCCCTTTAATACGTGTAATTTTAGAACCACTTCTTTACTCTGTTTTTAAGTTCAAAGTATTGACATAATATTAAAACAATACATGCGATTCATTCTTTATCATTACCTATATTTTTCTAAGTTGTTGAACATCTTAAGGAACTCAAATGTCCATTAGGACACATAAAATTAAATATTATATAATTTATTGCTGTTCCTGGGCATCATCGAAATTGTCATCATTGCTTGAAGACGCATGCAATCCGCTACTAGGACTATTTTCCCCT…	1	126488	126987
14	CAAGCTTACTAATGGCATCTTAATTATTAGTTTAATTTATTGTCCCTTATCCTTGATTCCGTTTATCATATGGCTGAAATTTTGTTCGGCCGTGAGGTACCATTCCAAATTTGGATGTGAGCTGTTTTCTTTGTATTACTGTCTTCAAGATTATTCCCCCTTTTGGCGATACATAACCCTAGACCTCTTTATTAAAAACCTCCATTGACCTATGGCTTACTGTCATAGCGTATATATGAATCTTGCAGATTTAGATTCATACCTCCACTAGGTTTAAATATATGGCTATTTAATTTGAGTAAAAAAGTACTGTATGGTGAAGCAACCGTGAAGAAAAACGGTAAAGTTGAAATATTTCCTTTTATTAAACTAATCAAGAATGCATTGTGACGGCATTAG…	0	126488	126987
14	CTTCCCATTTTAGCGACGCCATCTATATATAGGAAAAAAAAAAAGTTTAGGACGCTATTTACCACAACAATTGAGATGCAGCACAAATAGGAGTATCATTGCCTCCCAATTTTCAAGGGAGTTTTCAGAGAATTACTATTCCATACCTATTCAATTACTGGAGTTGTCTTCAGTATCATAAAGGGTTTTGGATTTTCAATCGAATTGCCATTTTTTTCCTGCTTACGTTCGATAGATAGCCAAATGCAGTTTATATATATGTATGTAGACTTGAAGGTATATTAACAGTGCCCATGTTTCTTTGGAAAGTGTCAAATATCGCAAAGCATAACCTTGAAGGTTAACATTATTTTCTAGAAATACACCTTTCCCACTGGATATGATGACGGAAGAAACAAA…	1	169340	169839
14	GACTCTTCCGTGGAAAATGCTCTTAAACTCCGAACAATTCCGTGAATGAAATTGAAACTTTTTTGAGCTCGATACTACTATAGTTCATTGGGGAATGCTTTCTTAGTTTTCCAATGGATGTATATAGTATGTTAGAAGGCATGTAACCCACAAGTAAAGCAATCTACGTGATTTTTGGCAATAATATTGTGCTTGACTATAAGGAGGCAGTAAATTAACTAAGGTTTCTTTTCATTTATAACACCTCCACGAATCTAAGTTACCTGCTTTAAATACGTCTAAGGCACAAACACTACGGAGTTTCTAAAAACTTGATTTTTCCAATGGATTAAATAGGAACGAAAGGAATGTTAATCGGGGCTATTGTCGATTCCCACCCTATAAACTTCACCGCAATTA…	0	169340	169839
14	CAGATCAGCCCCTCGACCTGCCCACGGGTTTGAAGGAGGCGTATAGTTCATTAGAAAAGCATATGCATATTGCGTACGATGCGGTATGGAGGGCAAAGGGACAGATGAAGGATGATAAACGGGGAGGGCCGAGCGCCGCAGCAGTTTATGTTGCTAGAGCTGCACCTGTGGCAATTATTCGGCCGTTAATTGGGGCCACTGAGGCAGTGTCTAAGACTTTACAGGGAATAGCTAATCAAGTGGATAAGACGCATAACGAGCAAATCAATGATAAGTACAAGTCCAATCGGACTGATTCGTAAAAATTTTTGCAGACATTTTTGATATATATTCAATTCATATTTTATCTCTTTTTTTTTTTTTTTTTTCAGACGTGGAATGGTGGGAAAGCCAAAATGT…	1	195801	196300
14	TCATTCGCATTCGGTTATTTATGGTTAAGGCCAACCTAGAGAACGGGTTACGATAAAGGCCGGTGTATATGCTCAAAGGCCAGCTAGTCAGTGAAGTCTGCGGGTGATGCTATATAAACTTTGAGTGTTCTGCTCTCTTTTATTGTATACAGTAATATAGGTTGGCGGGCCGGATGATCGGAGCACTAAACCAACCGTAGCAAGTCGACAATCTTGCAATATTGTGCTATCGATGTGCCGAAGTTGACGAGTCTAGATGAAAAAGCATTTGAGTAACCTGGACGAGCATTTGTCGCCGCTAATGAGCCAAATGTGATCACTTGGTAGAGGGGAACGGATCATAAAAATAGTACTCAAATGAAATTGTCATTCGTGATCAACATAAGTGGAATTACCAAA…	0	195801	196300
14	AAATAAAAGCCTTAAAGCCTTAAATTTCTGTCGTGGAGTTGGCTTATAAAGATATTGAAAAGCAGTTGATTGGTCAGTGAAAGGATCTTCTTTAATACCATTTACTTTCCTATATACCTTGCGTACAAATCTATGGAAACCTGGACTACTCAGTAACTTGTAGTAAAACCATTCTTCTATACTTCTTGGAGGCATGCTTAAACTGATGTGATAAACATATTCTTGTTGGTAACAGAGTGTTCGTTCAATCTTTTTAAGATATTTTGTTTCCTAATTTCTTCACATTTTTGAATTACTGTTTTTCTTAATTTCATAACGGGTTCTTTTCAAAAAACCGTAAAAATTTGAGGTCACACCAACTAAATACAAATTGTTTCATCACGGTGACTATATCAAGAA…	1	250121	250620
14	TGGTCGTGTTCTACCTTAAAAGATCATCACTATTTATGTATACACGGCATTGCTTGTCAAATAAGCGTTTAGTTCAAATATTGTATGTATTTTCTTTTGACTTTAAGGGTTTTGCAATTTAACTTCAGTCTAAAGTTCATTTCGACAAGATTTACTGGCTTTTTGCATTACAAATCAATGATTTCCTGATTACTAATTGCTTAAAAAACAAAAAACCAATAATAAAAGACATCAAATCTCTGCTTATTTTCGACTAGTTTAAAAATAAACGACTGGACGGAACTAAAATTCAGCTTGTTTCCATTTTGTCTCAAATTAAATAGGGCTAAGCATCTTCTACTATACAACTTTGAGTATGCAAAGTCGACCAATGTTGATAGTCTAAGCATTTTTAGTTTC…	0	250121	250620
14	TAAGGCCTCAATTTATTTTAATGTAATTTTATGGTTAGTTGCATTATCGGCATTAATAAGGTTCATTGGTTGCTCAATATACATGATAGTAAGGTTTTTTAAAAAGGTTACATTTCGCTAAGTAGATTGATTACCCCTTTGTTATAAATAAGTATATGTGTTTACTATCATATAATAATTAATTAGTTGTAAGTATGGTATTTTTCAAAGAAACATTTAGTATTATTTTTAAAGGGTGCCTTTACCATAAAACCAAAAAAAAATGGCTTCTGAGAGAAAAACATAAATAATTGATAAAACTGAAACTCACAACACCAACTCTTCCGCTCTAAACACCCAAAGCTCAAAAAACGACATGTGCACATCTATATCCATAAACTTTCAAAAAAGTGGTTCATT…	1	279777	280276
14	ATAGAGTTATTAGATTTTTTCCTTGTGAAGAATTTACCATATGATAATCCATCTCTAGTCTAAACATAAACCAACCGAGTACCTGAATAGATCCTAATAAACATTTCATTACACAACTTTAAATAGTGCTATGTCAAGCGGGAGTGTACTTTTAGCGAAATTTTTGTATGTTTTAAGACCTTAGGATAATAATTTACAAATTTTATATAAGGTCAATATTATAATTATAGTCTTCCTGACGGGGCATATAATATGATTACGTAGACAAATCTCATAAACATGCTGAAACCTTCCGAGCTAATAAGAATCAAGTATATTCTAAGGCATGGAGTGACGTATTCGGCAATATAGACACAAATTTACAATCAACATTATGTAATTTTTTGTTGCGTTCTTTGC…	0	279777	280276
14	CACAACGCCATTGAAATTGAATTCTGGGTACTGTTATTGTTCCGTTTCATGTTATTACAATATAATTGACTATCTGAACATTTTGTCTTCATTTTTTTTTTTTTTTATTATCGTTTTGTTTACGTTTAGGCGAAATACTCACCTCTTTACTATTAAAATAATAGAATTTATCAGAAAAAAAGTCAGCAACATCAAAAATAACAGATGGATGGCTCTAGGATAAAGGATTCTTATTCTCTTACGATTGTCTATGTTCTTTTGGTATTTATTTTAACTTTATATATCTGTCTTAATTTATAAATATTTATAACAACCCTTGGCGTAATGTAATCATTTAGTTCCAATCCAAAATTGGCCATTTTCGCCACGATCAATTTGCTTTCTCAGATGTCTACTTAA…	1	321889	322388
14	CTACCTATCGACCCTTCGACTCCTTATATCATAAAATTTTATCTTCTTCATTTTCTTTCTAGGATATTTTTTCCACAACGATCTGTCTACTTTTTCAAATGTGATCAAATTTACTCTATTAATTCTTTTCTACGTGACTCTTGTATTCATAGCGCACATGCCACATAGTAATTACAACAAATTAGTGTTTGTTCGTAATACCATAGTTAAGTCTATATCTGTGAAGTCATTCTACTATTATTAACGATTTATTCCGGGGAAATTGTCTTCTGTTACAATAGATCTTCAAGGATCCATTCTTATAGTTTTTGGAGTTGATTTCCTCCTACTCTAATTGAATCTATAAATTACCAACTTGATGAACCATAACTCTTTATTGATATCCATTAGACGATTGAT…	0	321889	322388
14	CTTCTGGGATCCCGCCTGTGTTATCGCTTAATTTTTGACGACAACCAAGAGGTCAAATCAATATCTACCCTTTCATTTATTACGTGTTGCTGGCAAACTAATTTATTCCAATTCTCTCATCATTAGCTCACCCTTTCCATACTTTTTCATACTTTTATACATATGTATTTGTAGTTATCACTTTAACAGATTTTTTCATGTTTTTCTTTTCTGATACGCCTTTCCCTCCGCAGGAAATGAAAGATGAACCACCCATTACATTCGATTTTTTTTTTAATTATATTTTTGACTATTATTTAATCATTAAAAACACATATATTTCATAAATTCGTAAGGTCGTTAGTTCTATCGTAAAAGTGAAAAAGTTTTGAGCCAGTTTTCAAAAACCCGCAGGATCCC…	1	352500	352999
14	TGTTAGATTCTTAAATACTAAATTTTACCTGCTTAACATACTCGTCCCGCCTTTTCTCAACTTATTCTCATCCAAAGGTTGCTTATCAGGAAATTTTAGTTTTTCTTATTCCTCGCAATTAACCAACTTTATCATATAATTTGTTTCGATCACGACTTTCAATCTTTAGCAAGTTCGTTGTTTATCATTATAGAGTAGACCAGAATGCGCCACGTAGACCTTGTTCATAAGTATCCTAAGTGTACTTCATTTTTTTCAATTGCACCTAGTTAGAAACTTTGCAAAAAATACTTTCTATTATTTAACGCCATTTCAGGTCCGACCTTCGATAATTTATTTACTAACTTATAAATATGTTTTGGATCATAGTTTCTTAGGCCTTATTGACTTAAGCCACGT…	0	352500	352999
14	AGGAATAGATTAAAGAACACTATATATGCATAGCCACTTCAAAACGTGCTGAGAACATGCCATCAAGGTTGACCAATACGATTGCTGATTCGACAACTTCTACATTACATAGGCATATACATATCAGAAAAACGTGCTTTATAGGTACATTTTTTAATTCCTTAAACATAACTTGCTTCTATTTTGGGATAGTTCCTTTTCTTTGAACTACGTTTTTTGGGCAGAAATATAAAAAAAAACCGAAAAAAACGGCACGCAAGAAAGCTTATTCAAAAAGACGCAACAATATCATAGATTATTCTAAGTACCAACAACGTGATAAACTTTGTTCTAATAAAGCTACATCTTATCTCTTCTGTACAGCTTTATTGGGGTGAATCATATTTACTTCAATCCGGG…	1	412206	412705
14	TAATTATACAAATACAATATTATTAGGCTCCAGAGTACAGACGCTTAGGTATACAGTTAAATTCAGTAGGAAATGATTTTACTATACCAAGTACAACGCCTCAAGAGGCTTTTTTTGTGCGCTAGCTGTCCTTGTATGAGTAGAATCATAATTTTTATCAAGATTCAAGACATGACAGGGCATAGGAACAATATCATAGAAATACAATGTTAGAGCCAGTATGTTAACTATTCCTCTCTTTCTCATTAGAAATTATAAGGGAGTCCAACAATCAATAACAGGTAAACTTTGGAATCAACTTACAACCTTAGACAAATATCACACAAACAAAATAAAAAGAGAACATAAGACGAAACATTTTCCTATAAAATGCCCTATAATTAAATTAATCCAAATCTC…	0	412206	412705
14	TAAAAAAGCAGATGAATGGAAGAGAAGAGTAATGGACTCAATTCAAAAATTGAGCAATCAAGACACCACATTGATGTTCTTTTCGGATCCGGCATTAAGTTTGGAAGACAGTATTCGCAGAATTAGGGAGAAGTATTCAAACTAAATACACTGTTATTTATATACATCGGGAGGGAGTTTAAAAATTGTATACACTAAAGTGACCTTATGAATTGGAGCCATTTTCAACGTTTTAGAGTGATGTTGCATCCTTTTCATCAGATCGGGAAATTAAAAAAACGGTTATAGAAGGGCTAAATGTAAATATGTAAATTTTATGAAGTCAAGAGTAAAGAAAATCTTCGGTTGCCGATCAAATACACTCTTACAAAATACCCTAAACTCAGTTTATCTTTCCAT…	1	449230	449729
14	ATTCATGCGATGTAGGAGAGACTTCGGATCGAAGAAATCGATTTTCATAGGTAGAACAGTCCTCCGGCCGAGATATGTACACACAAAGAAATATAATATATTATCCAAAGTTCTCATAACTTATACAGCTCAATTTAGTGCGTGTAACGACCTATAAGGGCTATAAGGCTCGATTTAGTACGTAGACTTGAACAAGGTCCCACTTCACAAATGCATTAGGCCCTTACATTGATAGAACCTCATAAATTTTATGTAAGACAGAAAGGTGGGTATTTGTGATTAAGAACAGAGTAGATGCTGCAAATAAAGAGAATCGTCGTAGTATTCCCGAAAAAATGAAATCCATGGAAACTGTCTGAAGAACGCCAAGTGCCGGGACTACCTAACTCTCTTAAATTG…	0	449230	449729
14	TACAGTTGACATGATCCGACTCAAATGTTAATGTTCTTGAGGTTCTATAGTTTCAAAATAGCTTTTTACTTTCTGCTATTGGACCCTTTTGGACCAGCCGAAGGAAGTTTTTTTTCTTTATGTTTAGCTCTTTTTTCATCACTTCTAATTCGCAAATAGAAGGGGAAGGAGGACAGCAATTATGTAAAAATTAATTAGTATGTCAGTAACAAAAAGAAGAGATAACAGAGGTAGTTCCTCTAGACATTTTTAAGACGACTATTGATGCCAGGCAAATTTTGGATTTACTGCTCCTCTTTTAAGAAGACAAGTGTGTGATATCGTAGCGGTAGGAACCAATTTTGCAATCGATTTACTTACAGCCAAGAAAATCTATTTTCATGTTTAGCATTGCCATTT…	1	498928	499427
14	AATTGCCATCGTGAATTGGTCATAACTAACTGAATGCTGTCCACTTATTGAGGCTTTGTACGGTCTTTACAATCAAGATGCAACTTGTACTTAAATAGAAGATCTGCAGGTGCGCGTTTGATCACTTCTCGTCTGCTCGTATTTATATAGTTAGCACATAAAAGAGTCCCTAAGTTAGATCTGGAATTAAGACTTATTGCTCTATCTTACTATTGGGTACTGTCGCTATGTTAATGTGATACTTCGAGTTCGTTTACATTGAGCACCTCTAATGGAAGCTTTTTTATCCAGCATGCAAAGTCTATTGAGTGTTATAGCAGTCAGAAAGTTGCATTCAGATGACTAAGATCTGTAGGGGCTATACTTAAAGTCACAGCGGATAATGGAGTAACTAAAAGT…	0	498928	499427
14	CTCCTACAAGTGTTGGGAAAAGGAGTCATTCTTTTCTATTGTGTATTTTACTCTTCTTCAATATTTAGTTAATTCTTGTCTTTTATTCTCTTTCTCCGTCAACATTAGTATTTAATTGTATACAGACACCATTCATAATTGCAGTTAGCTTCTCTGTTCTTTCTCATTCCTAGGATTTACAATGCAGTCTTACCTTATTTGTTTATGTTTTTTTCGTTTATCAAGCGTGCAATCAATTACTGAAGATTCACGTGCCAAAACGTAAAAATAATAATAACATAACCCGAGAGAGGCAAGATTAGAATCAATTCATCTTTTCAAACAAATGGTTATATCGACTAAGCGAAGTGATTAGATGGTGTACGTCGCAGATATTCAACAGTGACGAATTATATGCGA…	1	545881	546380
14	ATTTGTGAAAGTGTTAATTTGTCTCACGGTATGAAGATTCTAATTCGTTTTTTCTTAAAGCCATATCGCAAAACCTGTTAGGGTCAATAATGGTTCAATCTCGATGATCACTGGCTCCGTCAGCAAAAACCTATTTAGTTCGAGTATAGAGTGGATCGCAGAATAACGGGCTCACAATTGATCATTAGCTTTTCCTAAAAAAATACCTCTCGTCAAGGATTTTATAGAGTTAACTAATAGATGGAGTTTGTGATTTACAATATACGTAGCTTACTTAAAAGTTAAATTGAAAGATCGATTAATCGTAAATCACTTTTATTTTCAAAGGTCCGTTCAATACATGTCTAGGGCGAAACACGCTAGTTTTATTTTAAATTGGGATCCTTAAATGTGCTTTTT…	0	545881	546380
14	AGAGTAATCGCAAACTATATTGAAGTTGGCAAAGGCACATGATCCAAATGGTAACGATAACAACATATATGAAAAGTAGTGTTCTAGGAAACTTCGATAGGGGAGAAAGTACGTAAAAAAAATAATTTTGAGTTGGATTCGAAGTTCCATTAATATCTTGGATAATTAAGTTTGCTGCGTGAGAGACAGGCAGATTCGGCTTCACAGGAATAAACTCCTATAATTTAAAGGAACTTGTTAGTGTTAGCACTATAAGTAAGAAAAAGTAAATTCTGGCAGTGTTGCTTTTAATCGCAATAATATTTGATTTACATTCAAACAGTTTCATATACCTCTTTGATAGAACATATTTGCATATGTGTTTATTTGTTTTTTATTTTTTTTTGATTACTTCTTTTC…	1	560913	561412
14	GATTGTGTGTAATGCAAGCCGGAAGAAGATATTCAGAGAAAGGCACACGCAAAATTACCTGATATACAATAAGAGAAGTTGTAGCTAAAATCAGAGTTTATTTGTTTTAAATAAAATTGTTAAGATTAATGGTATAAGTCAATTGTATATATCGGAGTATAATATACACAGACGAGGATTTTATAAAAAAATTAAAATGAATAAAGCAATAAGAGTGAACTCAGTAGCATAAAAGTATATTTGCTTTATATTGCAATAGGTACTCAGGATACTGTAAAACGTCCGATTAAATATATACATAAAAGACGTGTTAGGGTAACGTTCTAAGGGTTATCTTTCTCTAACTAGTATGAGACTTAAGTTGTGCTTACGCTTGCAAACTTGTACGATTCTATGGGC…	0	560913	561412
14	GAATTGAGAAAGAAAAAGAAGGAGAGAATGAAGAAGAAAAAAGAGATGGGTGATGAATACGTTTCTTCTGATGAAGATTTTTAATTTGAAGTCGAGTACATCTCTTTCAGTGAGTAACTTATATATTTTTGAAGTTAACATCCTTATTCTTTTTTTATATTTTTATTTTTTTTATGTTTATTTTCTATTACTGATTTTCACAAAGAAAGGTAAAAAAAAACATACTTCAGCGGCTATACAACCATATTTAAGTAAATGCACTCAGAGAAAGTATACAAGTAAAAAACCTAAGTAAAGACATAAATATCCCAAAATAATGCAAAAACTCCTCTTTGTCTTTTCTGTGTTATTGACAGTAGTACTAGCAACAGCACCATTTCAGGTACAATGTCCTAGCTC…	1	609370	609869
14	TATTAGTGATTAATAGCGTTATTCTCTCTTTTAGACATTTGGTCATACGTATTTATCAGAATGGTTCATTATCGGTCACACAGCGACGGTCAATAAAAGCAAGGTCATCATAAATTAAAATAGTCAAAATCAATTAAATATCTTTCTGATTAACTGCATATTTTACTGTGCAAAAGAAATACATTACCGTACATTAAAAACTTACCTTCCAAACAAGACCAGATTAAATTGATGTAATATTGGACTGTTTCCTGATGGCTAGGCTTTTAAGTAAGGAGTCAGATATGCCATTAAACTAAAGTCGAGTATGCAATAACTAAATCATAACTCTTTCATTATACAAAATGTTGACTCAAGACTGCATGTTCTTTTTAAAAAATTATATATTGCTAATTGATT…	0	609370	609869
14	ACTTAAAAACAAAAAGATTAAATAATTGCAATATCATCTAGTTGGATTCTAAATATACTACCAAACAAGGGCTTAAACATTTTAATAAACGATTTACATATTTACTGTGGGTATGGCAATGGGTGAGCGTAGGTATGCTACGGTAGGCGATGTAGTGAGTAGTGCGGACGAACCGTAGCCGTAACGTTTAATGCCCCCTGCCTTTTCTTCTCAATTGCTCACATGTAAGCAAAGTCTTCCAAGAATCTGGTTTTACTCGTAGCCTTTTAACGCTGTTTTTTTTTTTTGCACACCTTTAAAACCTATAGAAACTCCTTCATATAAAATGTACTAGTTATAAGATGACTTTTTATATTCAAAATTAGAAGAAAACTTAACTAAAATTAAAAAAATAGCGGC…	1	635443	635942
14	TTATTATTTCAATATATATCCCATAAGCTATAAGTTACAGTTCAACTATGTACAGTTGTTTGGTTAGAGAAGAGGAAAGTGAAGTATGAGTAGATTTGCGATAAAAGTGTCTGTATATGGATTCCTTAAATCCATACGGAAGTAATAATTGTATCAGCGATCAAAGGAGATAGAAGCAATTCTTTCTTGAAAATGATATGTGAATTATCAAAACATACCACAGCAGTTTGTCAGGCTGATCGAAGAGCTACAAACTTGGTTACATATTAAAATCCTATACAAAATAATTTGAAGGAACTAATTACAATAACATAACCCCAAGAGGCAATCTACTGGTCAGAGGCAAGACAACTGATAAAACAATTTTTTACAAGATCTAAAGTTTACTGAGTACTCATC…	0	635443	635942
14	AATTTTCTCGAGAAGTAACTTTATATAAAACAAGTCATCTTAGTGACGTAGTGTGCATATATAACATACAACATATATAATATATACAATAACCCTTTAGAAAAAAATAATAACAACCACAGTGGATATTTCCCTTTTGGACCTATGGCTTCCGCTAAGAGAAAAGCATGCTTTTAAGTTTTCTTTTCTTTCAAGGAGATTATTTGGTCTTAAGCGAAGTGAGAGATTGAAACAAAATGTTAATTACAGAGTTTACGAAGAATCAGTTTGCAAGACCACCTTATTCGTATGGCATTATCAAGCTTTGTGTGTAGACTATCCACACAAACATGATTCAACATACATAGCAGTGGTAGGTATACAACGGATATAAAAACCTTAACTCTACGTGTAGAAAAT…	1	691435	691934
14	ATAATAATCACCTCCAGGAATATCCACAAGAGAGCATTAAAAATAACTAAGTACGTTACTTAGTATCTAAAAAATAAGTCAAAGCCGGAACCATCTCTATAGATGCCTCTTTTAATTATAGGTTATTTCTGACATATGCACAGGTAATTATAACTTTCGGTCATACATACTCAGATTGAGACGTTTCACGAAGACAAAGAGAATTTTAATATGTAGGGTTTGAGACATTGCAACAGCTAGCTGCGTCGTAGTAATCTGAGTTGTCAATTTAGATTAGATTAATATTTCAAAAATTTCAAAGAGTCATTCACTGGGATAGACAAGTAAATCTTAGGTAATGTAATTAACAGTATAAGTCCAACGCATAAGTTTGGCAGAAGCAACATAACCAAACCTTCA…	0	691435	691934
14	ACTTGACTCATCATATGCGTGAAATCTTAGTTATACTGGTAGTTGGTATTAGGGCCTAGCGTCTAATAGTTAGTTGGCGTTTTATTTTTTTGCACCTTTCCTAATAGTATTAATCTCTAAAAGTGAAAAACTCCTAAGAGTCTTTACGAGCTCATTTAATACGTTCTGATCAGAAGCAAGACTATAAAATGCAATAGCCAATACTTTTTAGACTAAAGGTAGACGACTTACTAGCGGTTCAAGCTTCAGGAACTACACTCTCAATTACGTTCTAGTCCATTTTGTCCCTCTTTCCGGTTTTTTTTTTTTTACGTTTCCTTATGAAAGTATAAGTAATACTAAAGAAAGATTTATAAAGTGCCGTTACTGTTACGTATGATAAACCTTTTGATACATTTC…	1	713642	714141
14	TAGTTGACTTCGCACGATCCATTGCCCCTGATAACATCAATTTCTCTCTTCATTTGGAGTAGCACCTTGCTATTTCCCCGCGAGGCAATCTGTTGAAAAGCTGCAAGCAAGGAATAGATGCTAACCGATAATGATTTAATGCCTGTCTAATTATATCTCTTTGATGTTTTTCTAAAGACCTAAGCCTTTTTCTCATTCATAGATTCTCCCATTTTCATTTTTTATAATGCTTATGCTTAACGACATTAGCCATTGAAATGTCCAATCTCCACCCAACTTCGAGATCAATGCATCTATACGGGTTGACTGTTATTATGGTAGTACTAATGTTTTGGGGTTTGAGGTAAATATGTTAACTTACTGAAAGTCTGAGATGTTAGGAATTAACTTTGTTCTATT…	0	713642	714141
14	TGGAACAAGGTTGTATAGAGTATGTTTCAGTATGAGTACGGTGAATTTCCTATAAGTTTTTAAACTTTTAGATTTTTCTATAAAGCATGTTAAACCCTTCTTGACATCGTTTTCAAACGGCATCTTTCCTACGGAACTAGGCTGTTTTTGAGATATCCTTATTTAAGTTCCTCTTGGCACAATGTTATTCCCGCATTTATATTTAGTTAACATTATGTGAAATTCGCTCATAAAAAGAGCCTTAGCTCTTTCTTCATTTTGCCTCAAGAAAACTTTAAAATAAAGTAGGAATGCCAACAATACTTTTCTTCAGTAAAAGACGAATATTGGCGTAGAATTTTACCGGTAATCATATATACTTGGCTTAGAACACTGACACATGCATTTTTCTCTGGACCC…	1	738528	739027
14	AACTGTTGACGCCTCGGCTAGGTATGAAACATGATTTTTTCCGTTTAGTTGTTGATCATCAATATCCACTTAAGACTGATTTAAATCATATTTGCTCCGAGCCCAAGACTTAATTTTGGCTATGTCGAAGTGTCATATACCAATTCCGATATTAGCAAAAGATCGCGTGAAGACTCGAACTTATCCATTACTAAATAAAAAAAATTTGATTCATTGGACTAAAGGATAAATTCTTCTATTATCTACGGCCAACTTCGAAATAATATAAAGGAATGATCTTATTATAGTCTTTAGTTCTGTTATTAGATCATAAAGTCTCTGTCTTCGAAACATATCTCTGAAACGTCATCATATTATTGTATAACCCCCCTACTTTCTATCATTGTTATATCGGGCGAA…	0	738528	739027
14	CACGCTTTTGCTATTTGATTTTTCTTGATAGTTTGACAATTCAATAAGTTTATAGTTTGATTTATCCTTTCAATTTTACACTTGTTAATGACATACTGAGAGCTCATTGGATGGAAGAAAGCATAAACGTAAATCAGGGTCCTGAGTGTCTGGGTGCTGTCTACGTTAGTACTATTCGGCTGCATTATATTCCCAATTCACAAATAAATTAGGCTCATAACCGTAATTTTATTCGAGACATTTTTGGTTACTTCAAAATATTGTTATTATATAAAGATCATATAAAGTTCTTGGACAAGATTGGATACATTTAGTTTTATTTTTGAAAATCACAAAGATGAAACAAAATAAAAAATGTCAGCGTGCCGCATTGAAAGGTAAAAACTAAAATTAATGAAC…	1	764001	764500
14	CAATAAGCAAATGTAATGTAAAATCAAGCATAATGACACCTTCAGCACCAGTGAATAGTTTACTGACCTTAAATTCGGATCAATAGGACCTTAAAGTCTTCTAGGTAGGATAAGGACTTGATGTTAAATTAGATTGATGGAAATTAGTAAGATAACCTTTAAAGAAGGGGCTATTTTATCTATTATTATCTCTAAATAAAGTTCAAAGATAGGAATATCAGGCTACCTACGGTTAACTTAGAGTCTTAACTCCTTAATCGTTGTGTAAAGATACATTTAGATGGGTGTTACCATACGATACATTCACATTTGTCTATGTAAGTTTGAACCTAAAAGTATTTTCAATTTGAAATAATACGTTCATAAAAATTTTGTTTTCTACATGTAAAAATTAGATGA…	0	764001	764500
15	TGCAAACTTTGACGAGAATGTACTGCTCATTATTTTTCGTAAACTGCAAAAAATTGAGCACAATATAAGTATCTCAGTGCATTGTATACGTGTCGAGTAATGAATCAAACAATAGCATTCTTCTTCTCAATTTTACAATAGTCTGAAACAATTTAATGACAAGTTTATCATAATTGTGTTATTATTATATTTATATTTAGAGGCCTATATTGCGCATCGAACTTTTCAAAATCCGCGCAAAATTATAGAATTCATCATATATAATGAAGGAACTGTGTTCCTGAAAAGAACAAAAAAAGGATTAACTACAAAATGAAACATAAATATGTCTTTTATCAATTAAATTAATGATAATTTATTCTTACCGAACGTTTTCTTCTACCAAGTTTTTCGCCTACG…	1	35529	36028
15	AATTCAATGCTATATAGGAATGACTCAACATTTATTTCGTAGATGACGAGTATAAAGTACTAAACCTGTCTATAAGTGAATATAAACCTCTTATAAGTGTAATTCAATTAATTCTATAGAATTTATCTTATGCCGTGAGCATTGACCGCCTTATGTGATATACATTTCCTCAACTCCAACATATTGAGATAATAATTTCAAGAGGTCTATAGAAATTTTGAGACACCTAAAAAAATACCAGTTCTCTCCGAGTTTAACAAACTTTCTTTATATAATGCACCATTTATTCGCCTCGCAACCTCCTTATTATAACATGAAGTAAAATAATTTCTTTAACGTAGAATTCATCAGAAATAGTTAATGCTAACGATATATACTTTCAATGAATCCTATCTAGTG…	0	35529	36028
15	ACCGGAATTCTGCCTCTATTTCCGGCCCATTGTTACCTCTTGGGTTGTGTTTGCTTTTTTTTACTTTTAGTTTATTTTTTTAGACTTTAATGTCGTTCTCCCTTTTTAAAGAGTAAATACATATTTAAAAAAGTGACTATGGCTATTGCTAAACGTGATAAAAATCAGAGCCTATAACACTCTCTGAAATAACGCTATGCAGGAATTTCCAGTTAAGTTCTTCTTGGGGTGACTTCTTTACTCGGTATGATATGTGTTTTATATGCACAGTACGAGTCCATTAGGGTAAATTAGTGGCCGAGAAACTTTTGCCGCCGAGCTTTTAAGTATCCTTTTGCCACTTCTTATTTAGATAAAGACCTGGCAGTAGTAGTCGTAGAAGATAAGATAGACAGAGAA…	1	72633	73132
15	TATTTTGCTAATAAATTAACATCTTAAGATAACAATGCTCATGGTATGAAAGCTTCGAAGTCTCTAGAATAATACGCTTTCTTCGAAACATCTTCTTGGAAATTATTTAATAATGTATTATAACGGGCTACGATAAAGAGTTATCAGTTAAGAACAGACTTTTATGTTTCTTCTGGGTCCTTCGAAACAGTAATGCTGAGCGTCAAAGCCAGATTGGGACAGTGCTCACTTTATTCTCAATGTAACTTTGGATTCTGTCCATAGTTCATAGCTAATCAGTTCTTTAAAACTTATATTTTATGATCTAGATAGCAACGGAGAATTGACGGTTCAGTTGGGGCTTAGTAATACCGAAACAACACTTATAATGAAGTGCGGCACGTGGGCCGGTCAATGTAA…	0	72633	73132
15	TTACAGAGTTTAATGCGGAGCTGATAAGGTACGTAGAATCCGATGTTTCTTTAGAGAACGTTGCTATGTTAGTTTATAAGAAATAGAGAGCTTTTAATTTTTATTTTTTTTCACTTGTATTTTTGACGGGCTATTAATTTTAAATGAAACTTTTCTACATGATGGAACATAAACATAAATATAGGTATAGATAAATTGTTCTTCTTTTTTTTTTTTTTTCTTTAAGAGAAAGAGTAAGTAAATATATCTTAAAATTACAAAGGGCTTATGCATCATTTCAGTTAAAATTATTGAAGTACCGCTCCCTGAAATTATCTTTTGAACGTTTTATGCCATGATTACTTGATCCATTGAAAGTGCTACCCCTATTAATATAAACCAGTAGTCTCCTTGACCATT…	1	85179	85678
15	TTAACGTTAGAAGTTGTGTTCTGTAGCTGGTTTTTTCAATTTAGCAGCCTCTTAGTCAAATTTCTAACGATGAGTTGTATTAAAAGTATCTTACATCAACGTTTGGGACCAATTTTGTTTCTTCTCATACATTATGGATAAATGCGTTCAAAGTCTATTATGCGAATACAAGTTTATGTTTCTATAATCCCTTATTTCTAGGTTATATTTTCTATTATATTAATTACATGGTGCAAAAGTTATTGGTGGGAGTGAATGGCAAATTATAAAAGAGGTGCAAAAGCTTATACTTTTTTGAACCCGTTAAATTAGTTCTTATATTATCGATGTTGAAGTTGAGAGTTCAACGCACTATATACGTAGTGAGAATGTTCTCAGTTCAGAATATAAATATTCGTT…	0	85179	85678
15	CGCTGCTAAATTTGATCATTTGGTGAATAATTTGATAATTAGTAGTTCTTCTCCGGGATATAGGAATCAACAAAAGGAAAACGATAGTTTTACATAATAATATTAATTTATCTTGCTTGGTTCGCCTTTGAAGAGCGCAGCTTTCAGAGATTTAGCTTCTATGGCCAAGTTGGTAAGGCGCCACACTAGTAATGTGGAGATCATCGGTTCAAATCCGATTGGAAGCATTTTTTTTTAATATTTTAAAATTGTTTATATTTTTGTACCACAAACATCATTAGAAGCTGCAAATGAAGTGAATCAGAAAATTTAAAAATGAAACTAAATACTAAATATTATTGTTCTTTTTCTAACAGTTGAAGTGCCAAAAGCAGTAAATTGTTTAAATATTAGGGTATA…	1	113648	114147
15	TGATTCAGTGACCAGCGACAGGAAATCTGTGTGGTCTTGGAAGGGGTAACGAAAACTAATTTAGATGAGCAATATAATTCTGAAATAGAGCAGTCTGCTTATATTGATGAAAATTATTTGATGTGATGAGAGATGGGTTGTAATTAGAGTATTGAGCTATCCCTATGTAGGTAACCAGAACTTGCTATAAAAGTTACTGAATATCCTGAACGAGTTTGATAAATTAGTTAAATCCCTGTCACAAAACATTACAGTATTACTGATATAATTACGTAATCACTTGTTTATGACTGGCCTTTTGTATACGATTGTAATTTCTATTATCCTCAATAGAGCTACGTTGCCACTAGTGCGGTCACTAAAAGTTTGTTAAAGTTTGATTATTAAATTAATACGACT…	0	113648	114147
15	CTGTATTTTAATGAAGAATGTGTGCATAACTTGATGGTACCTATTCAATATAAAATTTGATAAATAAATAATATTATAAAAATGTCTATGTAATTATTATAAAGCTCTAGAGTATGTATGAGTTGTTACACATAGCATTCCAATGAGTACTTGCTTTTTTCTTCGTTCTTTAGACATTTCAGAAGAATATTCTTTATCTTGTCATTGTTACTGCAACTACTATTATAGTATTATTAGTATTATTGTTGGTATTGTTACTATATATTTACGCTTAAAAACTCCAAATTCAGACCCCAAAATATAATTTAAATAAACATTATCATTTCCCCTCATTCCCGTTGACCTCATGAACTAGCGGTGAATTATGTACTTTTCTTCTGTATTCTAGAACTATGTCAC…	1	154968	155467
15	TTTATGACTATTAGTTTTTCAAGTACATAGTATCGTACTGTTAAATATATGACATTAGGTTTGATAACTTGTACACTACTTTATATTGGACCACTACAATATTGACGATGTTGAGTATTAAATACATATCACAACATACTCGTTTTCACCGTATGGATAGATGAAGATCCTGTCTCTTCGGTTAAAAGTTACTAGCGAAGATGTTACACACCTATTTCCAACTGCATCCCAGCTCAGATTGTACTAAAACTTAAGTTTTTGACTCATTCACAACCTTATACACTTACAATTAACACATCTGTGATGGTAAAAAAAATTTACAGCGTCTTTCTGACTTTTATTAAATACCATTATTATATGAGCTGATAATTGTCTCTTTGTCTATTGTCATTTCCCAGC…	0	154968	155467
15	CTGGCTCTACATTAAGTAGGCCATTTACTTGGGAAGAAATATAAATGCTTTTTTATATTCTTCCAGTTTCTTTGGCTATAGTACTTATTTAACTTTTATTTATGTTTTCGTTATATTTTCAACATTTCCGGAAAATAAAAAAGCGACTTTTTGAGGATATTATCCTATCATCTGTTGAGAAACCTAAGACAGTTAGTTTCTATGATAATACCATCTGAAACGTAAACAGTTTTAAATTTAGCAATAAAAGCTAGGTAAGAAGCCGTGAAATTTCAGTCAACATACAGAAACGGTATATGTGGCTCCAATCAGAAAGTTCCAATACTATTAAGATGCTGACACAATTAATGTTGGTTTTAAAATAGCCTTGAAGTAAAAGAATTCCCTTGCAATAGTAAG…	1	166909	167408
15	CAATCTATTAAGTAGTAATATGATATACTTAGTGTATTTGTTTTCCGAGACTGATGATCTATATCCTTTTGTGTACAGATGTAAAAAAGATTTATCTGGTAGAATCTCGACATTAAAGATTAGGTTAATACTCGCCTTATTTGGATATCAATTTTATACTTAACATCTCATTGTAGTATACACGTCTAACACATGGTGTTACAATAAATGTAGAGCTGAAAACAGTAAAATTTAAGACTTTGTTATAATCAATTAAACGGGTTATTTCCAAGTTATGAAAGAGGTCGTTATGCAGAGCTTTGAATGCACGAGCCCGTTAATGTTGAAAATTTATAAGTGCACATAAGGGCGTGTTCCCATTGCTAACCGTAATATATAATCCGTCAAATCTAAGTGATA…	0	166909	167408
15	GATGAACCCCTACTTACAGTAAAAGCAGAGCTACAGTCATCTTCCTTTCCACAAAAATCAAGCCTATTTCTGTATGAGGATTATAAAAAATTTATTTATCAACAACTAGATATGTTTAGTTAATTACTTACGAAAAGAGAGGCTATTGTTTATTGTTGGCCATTTTATTTATTATTATTTTTTTCCACCTTAGCATAAGGAAACACGATTTGGATTTCAAAAGTAGAGCTTTAATAACAAAAGATAAACAACCACAGTGTCAAGAACGGTTACAACGAGAAGGATAGGCTGATGATTTATCAAACATCTTCTTATTGGTTCCTAGTAATTTCCCTATTTTTGAGCAACAAAATGTCGGGATAATATTCTCATAATACTCAAACACTCTTAATATCATAT…	1	277482	277981
15	TTCTCTATTGACAAAGCACTTTCTAAAGCTTAACACTCTTGAATAAACCATTCACCACTGGTACACACAATATGTATTACACTCGCTTTTGGTCCCAAACCTATACAAGAAGTCTTCCAAGCCACGTCAAGCAACAGTCGTTTTAATGTTCGGAATAAAAATATTCAAGACATCTGGATGTATAATTATTCGTATTATTATTTTTATTTTCTTGTAAACCTCCGATGCAATGAAGGGACAATTAAGTAATCTTAGGAATAAAGTAGATTGTAAAATGGTATAATACAAAGATTACTTACAAAAAGCCATTGTCTACAACAATCCCGTAGAATTATGTAATGTGAGATCGGCTTTTTCTTAAAAAAGCCATTTTTCTTTTATTACGATTTAAGTGGTGTT…	0	277482	277981
15	AGGCGGATAATGAAGACATGATAGCTACTATCAAGGGTATTGGTTTCACAAACACAAGCAAAAAGATTGCATAGCATGTTCTAATATTATTCAATAGATATTAGACCACTGTATATAAGTTATATATATATATATGATTATTTAGGTGTAACTTCACGGACAACTGTCTAGAGTATAAGATTACTGGAGGATCATTGATGATTTCCTTTAACTCTTTTGGGTCATCTAAAATATCATCAAAGAGCGTATGCGAAAAGCGCGTTAAGAATAGATTACTTCATGACAAAATATAATTTTCCAGCTCAAAAATGTTTGTTTTTTTATGTAGACACTATTTTCAAACTATCTTTGTTAAATTACTCATCACCATCGTTGAAATCCAGATTAATCCAACTTGGC…	1	308968	309467
15	TCTTCTGATGTATATTTAATAGATTTTTCCTACAAATCAACTGTTAGTTTCGTTGAATTTCATATTATCAATCTCGTGAATAATCTCTAATCTTCCTGAGAAAAATTCATCACAACTCACATAATTTTCTATCGCATAACGAAAAAGTTGTTAAATACAAGTATACCGAAAGATAGTTAAAAAGGTGTAACTACTTAAAGAATGTTGGATTACGTTAATTCAAACGCTTTCTGACCATGTATAAATGTATCCAATTATACATACTTTATGTTAATAGTCTTAATTATTGTTATATATTTCGAATTAATAAATGAGATCTGTACACACAAAAGTCAGACCCAGCTTCTCAGCCCTCAAGCCTAACGAGTAAATTGTCTGTCAATAGAAAAACACTATCGC…	0	308968	309467
15	AAGAACCAGTGCAGGATATATATTATTTCCCACGGTTTTTCTCCACATTTCGACGAAATTCGATATTATTTCATAGTACTTGAAAGACCTTGATTTGCCAGTGCCGGCCGTTCCATTAATTTGAACTTCATGTATCTTCACAAATAGCTCTTCACAAAGCCATTTGAAATCTGGACTAGGCGCAAAGTTTTGGGGCTCGGGTATAGAATCTAGTGCTGATATCATACCTAAATAATCCGTTACTATTTCCTTCAGTTCTAGATTTTTATTTTAGTATTTATTTTCCACATATTAACATATGTTTAAAGGATTTTTTCATAGTTAGATTTGTTTAAAGATTTAATATGGTGACAAAAGGTAAAAAGAGAAAAATAACAAAAAAAAGGAAAAAAGAAGAAA…	1	337119	337618
15	CGCTTACATTGGACTCATTTTTACCTTTTACTAAGACAACATGTTCTACGTGGGGTTTATTGAAAGTGAATATACGAACCCCGACGTATTTATTTATTTCTGGCAGACGTGACTCGTTAGACGAGAAATTTAGATGCCTTCTTAATCAATAGAAGATTAAGTTTATAGTATATATAATATCCGTAAAATTTAACTACTTATTAGAGACTTATATTGATTAAACTTACAATACTACAATAAAGAAACCTAAACAGCTTCGTCTAGTGCGAAGTCATGCGTAACAATATAAAAAGTTGTCAAATTTTTCCTTGATTGTCGAGCTTACATCAATGCATGTATATGGTTGTGAATTATATTTACCAGTCTAATTTTAGCGCAGGTACAATTGAACTATGGAAA…	0	337119	337618
15	AATATTAGATGACGAAAGAAAATCACACTGTACGATTTTCTGGGCGGTTATTTAGTGAAATTAAATAATAACGTAGATATGGCAGACAGACTTATTGTTTATAGGCAGTTCTTTACAATTGTAACTATAAAAAGTGGCTATACTAGGAAAGAAAGTTTTTAAAGATGATTTGTTTTTTCTATCTTAAATCTCATATATTTATTTTTATTCACTTCTGAGAAATACAAGTTGCATGTCTCAAAACTTTTACTTTTCAACAAAATATTAATCAAAAAAAATAAATGAAAAAAGAAGACCATATTGAAGAACATTTAAAATCCTTTGTTTGAAATAGAGATCAAATATCTTGTATTAGCTGGTTTTAAATCAGTAGTATATTGCTATGTATGGTTTGATAAG…	1	436597	437096
15	AGTGGTTATTTGGATAACTAATACGGTCTGGAATGCACAGATTCATTGTGGTTAAATAAATAAATATGAATTCAGTTCATAGAAGAAATTCTGTTGGTTTCGAAACAAGAGTTTAATTTTAAATGTTGAGTAACCAATTGAAAAAGTTCATATTCCTAACCGTTTATCTTTATGATTTATGTCGACAATCTAATTACCTGACATAAGATTATAAGTTACATTGTAAAAATCGTTTTCGTTTTAATTCATCATGGATTATAAGATAATCGTAAATCATGGAACTACATAGGTCTAAACTGAACCGATTATCTACAATACTGCAATACTAGAATATTGATTATGGATAAAGATTGGTCTTAAAACAAGAGAGAGGAATACCTATAGAAAAAAGTTTATTAA…	0	436597	437096
15	AAGATAAAGATGAAGTCAAAGAGCTCACTAAGAAAGTGGAAAACTTGACAGCTGTAATTACCGATCTACTCGAAAAATTAGACATAAAGGATAAGAAAGAGTAAACGACATGTGTTCAAATACTGCTTAATTAATTTCTCAGAAATCCATATATATATATATATATTGCTCCTCATTGCAACTTTGTAAATTTAATGTTCCTTTAATTTATCATTATTTACAATATTAACTAATCCATCTCCCGATTTTCGGCATAAAATAAGTTTATATTTTGGTCTACATGAAAACAAAAGTTTAACTAAACTAACGTGTACAAACCACTTTGAAACGTATATAAAGGTCTAATAAAAACGACTGGCGTTTTGAAAGATAATATAATGATCTAATGCAGTTAAAAAA…	1	489631	490130
15	AAAAATCGAGGAATACTCATTATCCTGAAATCGTAATCTTCTGTTTATATGAGATGTTTATCCTAAGTAAGGGATGATTTAGGTAAATAATGCATTAAAATCATCATAGAAGAGACAACGAAAGAAAGTAAACAAAAGTTTCAATAACATAAATAGCCCAAATACCAACAGTAAACTTCTGTGCACTAATGAGAAGGGCTAATAAAATACTATTATTAAATAATCAAATCCTTCATATCCAATAAAACTTATAACAACGACAATCTCAAAAATTTCAGTACGTGGAATCTATTAGTTCTATTTTAAATATTAGATTTCTTATGGTCTTTTAATGCAATGTAAAGAAGATGTAAGTGATACATGAATATTCTATCACTTAAAGAAAATACTTCGGATGCC…	0	489631	490130
15	ATTTTATAGAGTTTCATAGTATAAAAATAATAATGAAAACAAAACTTCATGCTTTTTCTTCTGTTTATACAATTTCACTTTTGATTGTTATTCAAAAAAATAACATTTAGTCGCAGCTTCTCAGTGTTACTAATCTTTTTCTTCTTTTTTCGAACATAAGATTTTCTGATGGAACGAAAAAAGGTGATCTTTTAATTATTTGTGAATCATAAATATCCTTTTCATTAATTTTTAAGTGGTATAGCGTATTTACATATAAAACATACATGATTATTTCATGTTTATAATCAAAAATTATAAATAATTATTTAATCTCTAATATAGATTAATTAGAGTCTTTCCACAACTCAGTAGCATCCAATAGTCATGACAAATTTACTGTACTTGGATGTGTTAAAT…	1	497113	497612
15	TACGCAAGTTTGACACTGTTACACACATTATGATCTAGCTTATACTTAATAATTAACAACTTCACTTTCAAAATTAATTTACCTGTGGTTTTAGAGATCTTCCAGAAAGAGATTTAAATTTATATTTATGAAATGCACCTTAGTTTTTTATTTTATTTGCCAACATAGTATCAACAAGGTTTTTCGATGTATAATCACAGATTAAAATATTAGTATAATCAAACTTAAAACTTAAAAGTGTATGATGATTTTCTTCAGATCCTTCAAATATTACAAATTTAAAGTCGAGTATAGATTGTAGTTCTAAAAATTAACCCTATATTTTAGATACCGCATTTGTTAAATTTTAGACATTTTAATTTCCCATTACATAACGCACTATTTTTGTTTAAGATATTT…	0	497113	497612
15	AGATAAGGACAGAGCGTGGATTAATAAAAATGGCAGAATTTCTCGGCAAAAAAAGAAATCATGCATAATTACCTCGATGTGTACGTTATTGCGGGCACGATCCTGTCGCTACGGCCTGATAGTAGCGGCTATTCTGCTGGCGAAAATTTTCAGCAGTTTGAAATCTTACTGTGGCGTCCCGGTCCAGCCGAGATGACATCTAACTAAGAAATGTCCGCTGCGGCACACCCACGCCGTTGCAGCTAAAGTCGCGCACCAAGCACAGACCTGCTGGAGAATGAGGAACAAGGTTGCGTTAAATGCTTCGGGAAGAACTGCCGAACCGAACCGCTAGAAAAGTGCGCAGGTACCCCGATCGAAGCGGCTCGGCGCTCATTTTAGCACAATCAGAAAAAGGAA…	1	520541	521040
15	CATATAGTCAGTTGCCATAGACATCGTAGTGGACCACTAGGAAATAATTTACTATGCATAGGGCCGTTCAACCCAAATGTCAATGCAAGGAGTCGAGTGAGTGCTAACATTGTGTAAGCCCACGATCTACGACCGTCAATACTTACGTCTCTATCGGCACTTCACCATCCACTAAAACGTTCCAGATTGGTAATTCAATTGATAGTACATGGAAGAGATTGATATTCTGCATGAAAAAAAGATTATTGCTCTGCAAGTACACAGCCGGGAGGAGCAGTACACAGACGGGCAATGGGGTAAAAATAGGGGGGGTGAGAACGAAGCCAAAATACACTAAACTTCCAGTTATCAACGCACGTCGAAGCGTAGATAAAGTGGACTGACCCTTTGATCAATCCC…	0	520541	521040
15	CAATTTATACATGAAATGCTCCATAATATTGTCCATTTAGTTCTTAATAAAAGGTCAGCAAGAGTCAATCACTTAGTATTACCCGGTTCGTAGCCATGCAACAAGAGTCATTTGTCAGCATAGCTGTAATAATCAATCATGACGTAAGAAATGTATCATAATTAAAAGTTGTTAAAGATGTCAGTGTTATGTTGGTGTTACAAAATTCTCGGCTTCTCACTAATATTTAATATCTCTTAAATTTTATCTGTCTTTGATTCTTTTAAGAAAAGTTATGTATTATTCAAGAAAAAGTCAATTCCGCATCAAAAGGTAAAATTTATATAAACTGCTTTAAAATTTCATGAAACTAGGCAACTTTTCGAAATGATCTTTTTCGAGCATGAAGTTTCTTTTATA…	1	566278	566777
15	CACATTCGATTCCGACCCTAAGCAGTATTTATTTTTTATATGACGTTCCCCGAGTATGCAGACTCAGTATGGGATCGTTGACCTGACATAGATTTTTTGTAAAACACTTCGTAGTGTACAACTACTGTTAATAAGCTAGGTCAGAATACTCTAATTGTCCCATATCATTTTTCGGTCTACATGAATTAAAGTTTTAAAAGAATAGATCAATATTAGTTAAATATAGTAACTTTGAATTTTAACCAGACTAAATTAGTATACTTCAGTATATATTTGTAATCCCTGTAAATTTTTTTATAGCTACTATAAACTGGTGAGATTTGGGTTTATATTCACCCTTGTAAATAAAGTAACAGTTTAATTAATTGTGGACATTAGTGAACGAATATCTGGCAAGTA…	0	566278	566777
15	ATCAGTGAATTTGATTACTTATATATAATTTTTAGTTATTGTTTGACAAAACAACCGTAAGAAATTTTTATTTTGAATTTCATCAATTGGTGACAACTCATAAAAAGAAAGCTAATGCTCAAATGCATCGTTGTACTAACTGCCATAGTGTAAAATCCGTTTAAGCAGATCGAGTAAAACAGCTGTTGTCGATCTTATACTTTTCTATGGAAAACACTATTTAAGCGCTATGTGCCCTTACTTTAGAATGATGACTTTACTGTAATATGTCAACATTTTTATTCTCAGCAAATCTTTGGCAGCGTATTTACATAGTCGTCTTTTTTATAATATTAATGACACAAATATAAGGCTTAATTATTAATATAATGCAGTCTGTAAATGGGTGCAAACACTTTA…	1	600831	601330
15	TTTCTAGTTATTATTCTCTAGTAATCTTTTACTTTTACTGTTGGATAATCCAATAACTTTCATTTATCATTTGAAGTTTATTTTTACCTTTCAATAAAAAATAGAGCTCTCAAGAAGTCGCGCACCCTTCAAAGAGCAAAAGCACCGTTTTCTTTCCCGGATTCGCTGAAAATTTTTTAGCATTAGCTAGTAAGATTGTATTTATATGATTTGAATTTTGTTAACACATTGAAATAAGATTGATCATCTTAAATTATCTCTCAAATCTTGGATAAAAATTAGATTTACTCCAGTAACACGCTATCTTAAGAGTGGTTTATCAATCAAGAGTATTAAGCTTGGATAATAAGCATAACTAATGTGTTACTTGAATTATGTACGAATACATAACATAAAACA…	0	600831	601330
15	TTCGCATAACAATGAAACTGGGCCAATTGAGACTGAACTGGCACAGACAATATCCAACGAATTTTGGACGGCGTACAACCTTGGCTGGGAGGAACTAATGAGTCAGCCAGATTATAAATATTTATTTGATACGCAGTAGAGGAGAAGTTCTTTTACAAAAAAACATGCTTGCGACAGCAGCTAGATAGAAAACTTGCATATTGTAATGGAAGACAGTCGAGAGCAAGCCATTGGCTTGGACTTGCGCTTGGACCTATCTTTCGGACCAACTATTTAATGATTAGTAAGACAAAAATGACATTTAAGCATCTATAAAATAAGAAAAATAAAAAAATGAAGGGAAAAAGCTAAACACTAACTTCTTGACCAAACAAACAAGGAAAAGCCAGTAATTGCGTG…	1	656432	656931
15	CCGTTATTACTGAAGAACATTTACACGGTAAATCTTTGCCGTGATCTACTAAGTCCTAACGCGGTAAAAAAGTTCCTGCCAACATCGAGAAAAGAAATACACCCGGAAAAGCTGAAGCGGGAAAAAACTAGCGTTTGAATCAATGAAGCGGATAGAAGAGATAATCGTAAAGTAAAACAACAACTAGGAAGAGGGCTTCTGTTATTAGATACGTAGTTTTATCTCTTCACAGCACGGAAACAAGTAGAACCGAATTGGGTCACTAGAAATAGACTTTCCGTACAGTTCTCGTTGAAATCTCCATCTGAAGGTACTAGACAGTAGCTGCTATGTTATAAAGAACAGGCAGAATCGAAAGAGTAAAACAAGTAAAAAGAATGAATGGGAAATGAACACCGT…	0	656432	656931
15	CGCCAGCAGGAAGAAAAAAGGAATCTAGTAAAAAATAAAAATTAGGTTTATAAAGTAGTAAGTGAAGTGCAAGAGGGAGCGTTATTGGACGATCATATTGTGATCGGATCCCGTTTATTGGTCTTTGATTCAATTTAAAAGAAAAGAAATGTACAGGTTAAACTTCAACATACCAAAAAAAAATTACAATGTGGCAATTAAACAGAGAAGAACTAATTCTTTAAAAATAGACTTTCAGAACTATATATTAAAAATAAAAGAAATTTCAAAAAAAAATTTTTAGATTGATGTGAGAAGAAGCAGAATATTTTCGTATATAAATTTTCATGTTTTTATAAATCAGCATCGTCTTCATCAGGTAATGGTAAAGCAGTGGCTTGGTCCATTTCTTGCTGGTAT…	1	681112	681611
15	TTTTTATGGGATAAAAGAGAGAAGAAAAGATCCACGCTACATTGAGATCACGTCAAGACAATATGTCCTAAACTTTAAACTTTATATATACACATATAAAGTCGCAAGTATTATTGAGAAGAGGTAAACGAAAAACGAATGTAATCACGTAATGATAGGGAAATCTTTAAATAAGCTTGAGATTGGCCAAGATTGTCAGAAGACTGATCCAGAGGAGAGAGTGGGAATGCACTTGATCTTGACGACGTAACAATACAAGTCATACGACTTTACGAGTATTAAGATGTAGAGCCAATTTTTTTGTTCTCCGCCTAAAAATCGTATTAAATCGGATAGTACCTCTTGGTTATAAAATCATCCGTGAATGGTTGATTAGTTACCAACTAGAGTAGAAAGGAA…	0	681112	681611
15	ATATATCATTGTGCTCACATGTGCTAACATGTGAGCACTCCAAGCTTTCTCTTGTCAGCTGGATATTTTTATATTTTGGCCGGTTTATGGATAGAAAACACGTCAAACGTTCGATGGATCTTATAAAAAGTAATGATGTAAAGCAAGGTACAAAAATGAAAGAAGTACGGTTTACTGTTATATAATTTTCGAAATCGTTCAACTCTCTTAAAGTTCCTCACGAAATAGATATGATTGCTAACATAACGCAAAATTTAGTACAAGATATATGATTTCTTACTGCTGGAAGATATCTTCCAATCTTAATCTTGGGGCTATGTTCATGGATAATAATTCCTGGAATAACAGTTTTGCTGCATATGGAATAGTCATCTTAATAATATTCTCAGCACTTTTGCA…	1	729732	730231
15	AAAATGATACATACATGTGGGTGCATTTTCAATAACTGGTTATATAGACAGTATAAACTTCGCATCTATACCACCTGAAATCGTGAGCCAAACACTCAATGTTATTTAATTATAAGAGTAAAATAATTTGCACAGTTCATCTCATGATTGCGAAAGTCCAGGTAAGTAACAATACTTTTGGCAAGCCAGGAGGATACAAGGAAGATAGCTTATCTGATTCTATCATCTATTAACGGAATGTCTGAACACATATCAGTCTAAATAGAATGGCACTTGTTAGTAATTGTCCCCGGCACCACTAAATGACGTCTGCTTTGCTTTCATTGATACGAATAACATGTATAACTCGTGATTTAGTCTTTAACTCTCCAACTAATATCTATTATGTTCAGATTATTA…	0	729732	730231
15	CAGTTTACAAGAATCACAACAAAAGGCGCCTTTGCAGAGGCCCCTTGTTGAAGATGAAACAGTGACAAAAAAATATGACAAACTATTGAACGATCTGTCTAATGTTCGTCACAGTAAAACCTAAATTATTTTATGCTTCTGTCTTTCCTTTCTCTTTCGATTATTAGAAGGTGCATCTTTGTATAAATATCCCATCAATAATGTATTCTTAGGAATCTATATATGTATGTACGTTTTATGTGTATATGTATTTTACGTTTTTTCATAATCATATACTTTCTGCCGAAATTTTTTGCCTTCATTATGCACACTAATGTTATTAATCAGATAAAAATACAGAAATTTAAAATAAATACTGAGAATAATATAATTAACTGTTCGAGAATTGTCGCAAATTAA…	1	766442	766941
15	ATACTTTCTGTTGTAGGGGACAAAGCCCAGTATCAAGTATATATTAACTTTATAAAAAACGCTTATTTAAACAATAACTGAAATAGTAACGACAAGTTCTGCTAATCTATACGTTGCCGAGTTTGAATTGATAACACCTAGAGTGGCGCACATTTACTTAGGTAAAGCAATTTATAATGGAGAATTGGCCATAAAATTTCATAGTTTAGTGTATTATTCTCTTTCCTGTCAACCGAGTTGCTTGCGGTCCCGTCAGATTTCCACACGCCCCGGTGTCTTTTTAAATTCGCTTCTGATAATTCTGATATAAAATACTGAAATACCATTTTTCTATACTATGTAATCTCTTGGAATGTATTTAGTAAAGCTAACATAACCTACCATAAATCTTTTAGTCAT…	0	766442	766941
15	ACATGAATGAAAATACATCAAATGATGTAGAGAAAGCAAGTGAAGATGATGCCTTTAGGAAATTGGCGTCCAAACTGCAGCTTTCTGTGAAAAATGTGCCAAGTGGGACATTGATTGGCGGCAAAGATGATAAGAAAGATGTTTCAACCGCATTGCATTGGAGGTTTGATAAAAATTTGTGGATGAGGGAGAACGAAATTACTATATAATATAAATGTTTTTAAAAGAATAAATATCAAAAATTAATACTAATTGATGTTTGCATTGCTTTTTTTAAGGGAAAATGCAAGCGTTTTTATTTTTAACTTTTGGTTTTGAAGCTCGTAATTCAACAAAAAAGAATTAAATAATCTTCAAGTCCGATAACAAGATGTAGAAAAAACATCCCAATGAAGTTAC…	1	783090	783589
15	CGTGATCATACACGAAGCATTTTATCAATGATGAGTAATCCTAGGTTTCGAAGAAATTGTATGATGCAAAAAAGGTATAGGAAAATAGAAGAGTTAAAAGACTTATACTGATAGCTTGGAGAGGAAACAAGGCAGACGTTGAACTCTGCCTGTGTACAAGGGCCCAGCTAATCTGTAATCAATTTAGAAGCTTGTATTTATTATAGTAAGCAATCTAGTTTACGATGACATGAATATTTATTGCATCAAAAAAAAACGTAAGTGAGATTACATGAATAAAAAATTACGTATAAAATTACCGATTAGATATTATGACATTAAGATATTGAGTTTTCTCTGTACTCATGTTTTATAGAGATCTTTCACTATTTTATGCAATAAAATTTAATATCTAATGGC…	0	783090	783589
15	ATTAAAGACATATACTCAAGGAAAAGAAGTAGTAGATATATCTTCTTTATATATATTGCCCTGTGTTGCTAGCAGGGTGTTGGAACAAATAATTTGTTCCGTATTGGAAAATTTATAATTAGGTCCAAGAACAAGTTCACTATGATGACGACATATTACTTTGTTCAAAGAGATGGTTTAAAATAAATATGTATAGCAGAATTATAAGAGGCGAAATCGATCAATTAGTTGAACAATTAACTTAAAATCTAATATATATAAATATATATATATATATATATAGGAAATATACGGCACGTTATACTAGAGATATTAAACATCCCAACTCGGTTAATGGGTACAATAAAAAAAAGAGGGATTAATGTTTGTCTACGTATAAACGAATAAGTACTTATATTG…	1	854735	855234
15	TTTATCTCTTATTACGTGCATTCTTTGTTGCGGTCAAAAACAGAGTGAAATTCAATGGTATATGGAATTGCACAAGACGTAAACCTTCTCAGACTCAAATAAACTAATAGAAGAGAGATACACGGTGGTCCCGATATGAAAAATTCTGCTAATGAATTCTCTCGAAGGTAAAAATTAAATAAAGTACGACGAATTTTTGAGTTGCTTTTGACGAATTGTTTATTTAAGATAATGTAAGCAGGAATATTTTAAACAATCAAGCCACACCAAATGATTAGAATGAAAATATTTGCCAACTGAACGAGACATGAATTGATTAAAGATAGTAATGGAGCCCTAATTAGTTTACCAGCGCTAATAGACACGTGAGAAAAGTATAGTGTGTGAGCTGTGAATTAA…	0	854735	855234
15	TGATTACGTTCATCGAATTTTACATGACAGAAAAGAACTTGTTAATACTATGAAAAATAGAAGAGCGGTGAGTAGAGCGGTCACTCCTACAGGAAAAAAGGGCAGAAACTGAAGTCTCTTTTATATATATACATGGGGTGCTGACTAAACAGTTCCACCCTATATTTGAGCGTCGATAAAAAATGAATGAACGTGTATCATCGTTTATTATAAGAATCATAGTTTTATGGACAAGTTTTCCGTTTAGCATTTATACCCATATAGTAAAAAGTTTCGCAGATAGTGCGATAGTTGTATTCTGATTGCCTTATTATTATTTCACTAATTCTTTATTCACGTAGAGCATGACACTTTTTTTATGTGTTTCCTTTTGATTGTGAAATAAAGGCGAATCCTAAC…	1	873960	874459
15	AAACAATACGTCAGACGCGCATATATATGTAGTATTTTGGAGTATGTCGGATTATAGTTATAGTGTTGATGCGGAGAGTCGCATACGAGTATAACCCAGAACAACAAACCATTATAAAGAATAATTATGTTTTCAGTAATCTATGTTTAGATAATAAATGAAGTGAGCCTATAATTCGACTAATCCAAGATTGAAATTCTAACTTCCGTGACGATTAAAGTATATAATATTCTATTGAATGTAATAATTAATAAAACTGTCTACCTCTAATTATTTTAGTGGGATTAGTGTTTTTTCATGTCTATGATAAAATAGATTAAAGCTAGCTGTTGTTATCTCAAATCATTTCTAAGGTAAGTCGGTATCCATCTATACCTAACAAAGTCTCTTATCTTGTAC…	0	873960	874459
15	GGTGGACTGTTAAGTTAGCTATAATGGGCTTGTACTCTTTTTGAATACAAAAACCACCTTTCTACACCTTAATACAAGCGGTGGTTGGAAAGCATTCTTGATATATATAATTATATGAGTTTTGAAAAAAAGTACTGGGCATCATTTAAATAAGCGGGCTAAACTTTGTTTATGTTTAGGTTAACGATAGACATATTTATTTTTTTTTCTAGGAATAAAAATGAAGAACGGGAAGAAAAGGAAAAATGAAAATGAAGAATATGAAGAGTAAACCTACTTAAAAAAAAAAACCATACTTTAGTATTTAATGTAGCTACCACGCGTATTCGATACACTATTATTTTTCTTGACTTAGTATGTCAATTGTAGGTAGCCTCATGATGCCCTCTTGATCTAAGC…	1	908149	908648
15	AAAGTTACATGGAGCAGACTTCATTCAAATTGAAAAGGGATACTCTTTGTTAGATAATGCTAGTACGGTTCTTCGGAATAGAAGGACGTAAAATTTTTGTAGTGGATTGCGAGAACATAATTCCATACTCCTCGGCATTCGCGAACTAAATAGAGACAAGTGTCTAAAGAATATTCTTAGTCCTTTACGGTGAGCATAACTAAAGTGCGTGTTGAAGGAAATCACGTGATTGGTACACGAATCCATCATGGCTGCGGAAATCTAGGTGTTGTTGATCGTGATGGCGTAACTAAATTAGTTAATGTTTGATGAGATGCTATTCTAACATTCAAAGCGAATAAAGACTAAACAGGTAGGGGTAAGACCAATTTATTCTAATATGTCGAAGAAAATAAGTAC…	0	908149	908648
15	CACATATTTTAATCACTTTAAAATAAAAAGGAAGATATATTAGAAGCTATGATCCAATCTGTAAGCCAGATTAAAATTCACGAACTCTTCTTTCATTTGAATTGAATGCTTTGAGTTGGGGTAGATTATCGCAAATTACTCATCACATTTATTGACTACGAACTTGCTGATGTCCTTTTTTTATTTATATTTTTCTTCAGTGAAGCGATTTTTTTTTTACACAGACCAAGACGGAAAAAAGTAGCTAAGGAAGAAAACAAAATCATGAAAAAAATGTGAAGTGATCATGCACATCGCATCAACTTAAACATTGGCTTAGAGATATATAGAGTTAGAGTTTACGGCAACCTTTAAGCACCAATACCTTTTGGCATAGTCTAAAGACCTGGTTCTTAATTT…	1	981332	981831
15	TAAAGGGAGACGATTGAATCAAAAGTCGTTGATACTTCGAGGTAATCATTATAAATTCTTTACTATAGAGTTCGCGTAAGGTTATATCTGTCGCGAAGACTCAATTACTATCATATTTATATGCAAATGCTACTATAGATCTACGATATCAATCAAATTAAATGTCTACAATTATCTGATAGTTTAGTATCATATCTGTAGGCAGAAACTAATAACTAATTTTTGAACCATGACAGTCTTAGATTGAGACATGTACGCATAAAGTGCTAAAATAATGGGATAGTTCATAACTAATTCAGACTTAGCAAAAAATTAGTACGAAGATTTTCATTCGATACGCTACGTCATGGACTAATCGCCAGATATTAATTCGTCAGTTTCGGACGCATGTATAGAAAT…	0	981332	981831
15	TTTGGTTTAGTGTAGGTGGGAAAGCTTAGAACGTATGTAGAAAAACATCCCTGAAGAGTTCTCTAGATCTTATCATCAGCAATAAAAGAATGCCGTTGTGACACTTAAATAGTCATATCACATGCGGATACACTTCTAATACACTAGTCTTCTTTCACTGCCCTTTATTTATAAGACTCATGTCCAGTCTATTTTTTTTTTAAAAAAAAAGACTTTCAAGCTTTTTACAACTTGATATTCTAATATGAATAATGAATAATGAATAATTTAATTAATTGTTTTGTTTAAATTTTGTTCGGTCTCGGCTATATTTGGAAGAAAAATAGCCAGTACATACTTTCTACCACTTTCGCTCAATTATCAATAAAAACATTTAATCGAAAGTCATTCAAACTGAAA…	1	1053419	1053918
15	TCATTTCGTATATACATGAAAATCACTAAATACAACGATAAGTTCAAGATTCCAACTTTTTTCTATAAAAAATAAGCCCATGAGGCATTATACAAGTATTAATTCCACCACGAATCATTTTTTCAAGTGGGGTACTAATATTTATCATCACTCCCTTTTAGTAAAACATGTTTTCTCACATCTGCTGACATACTAAGAACCTCTCAGACAAATAGGACTGACTTGTTGTAACTGCATTATACTTAGGAAATAACCTGATAACTCCGTTCCTACTTACACCATGATTATAGTCTATGGAGTACATCAGTATTTAATAGACCTTAACTCAGTGGTTAAGTATAATTTGGGTATTGTATCTTGATAAACCATTTTTTCTTAAACTTATATTGGATCCAAGTC…	0	1053419	1053918
16	CCGACGTGGATTTGTACACATTTAAGGAAATATACGATAGAGAAGAAGAAGAGGGAAGAATGAAGGACCAAGAAAAGGAAGAGCGTTTAAAAAGTAACGGTAAAAATATGGAGTGGTTCTATGAAAAATTTTTGGGTAATATCTTCTAGATGCCTTTTTAATCAAAGCCTTAGGGCAACATGAAACTATATTCATCCAATCAAAAAAATGAGCACAAGAATTTCTCTTTGATCATTTTTCTTTTACCTTTAATAACAATCGTTATCAACATTTTTTATTTCCAGTCCTACCACAGCATTATTGCATAATTAATTTACAGGAAGATTTTCTTGAAAAAATAGAAAGAAAAATACCCATTTTTTCAAGGAAAATAAAATTTATATATTACATACATTTCTA…	1	42721	43220
16	TTTACTAATAATTTCTTAGCAAAAAATAATGTTTATCTGAGTATGATTTAGAATAAATAAGACAAGATGAACTTGAAATTGTTACGAACAATATTATATGGAAATTGAATTTGATCTTGGAGTACAGGGACATAAGTGTCTTATAATCATCAAATAGTGTGATACAAGGTATTCAACCTTTAACGAATGGATAAAAAAGCTCGAACTACACAACGCTTAAAGTTATGAATAAATTTCGAACATAACCCAGATAAAAGATCTCTCATGGCCAAGAAAAAGAAAAAAAATTGTTGTTCAAAACAACATATACATTAAAATTTAAAACTATATTTACTTAATTGAATCCTTTCAATCGCATTTATTAAGTAGTTAATATGTGAAAGATATATGCTATTAGAA…	0	42721	43220
16	AGTACACTGGTCAGGAAATGGTGCTTTTGCGAGGAGAATGTGTGTGTATGTGTGTGTTGTTAGGGCATTTCATATTCTATATTCATTGTTTTTTTGTTTTTTTTGTTTTTTCAGTTCTTTGTTTACCTATTTTTTCTTTGCCGCAATTGCAAATATTATTAACTTAATTGCGATTATTGAGACTAAACAATAAAGACCTGGCAGTGGAGGCATGACAGAGGATATCGCGAAACGATTGTTTAAGAGTATATTATAAAGTTGACTTGTTTCCTTATAATTATAATTATAAATATATATATATAGATTATTCACAGGAGAAATTGGGGGCACAAATGAGGGGTAAAAATGCAGACATTAACTAAAATCGTTGTTATTAACGTTTCTTGTCATCTGGGGCAG…	1	73009	73508
16	GATGTCTTTGCATTTGCGTTTTTGCGTATTTTAAGATAATTTCTTACGATACGGGTTTTTAGAAGGCACTTAATGTCAGTATAAACGTCGGTCTCGTGTGTATTGGTTTGAATTTATGAGTACGGTGCCAGTTTTCTAACGTCAGGCAAGAAATTATTTAGTATTATGGCTCATATGATTTTATGCGATCGGGAGCTAAATGTTGGTTCAGCTTCTATTTTATGCGCTAATGTTATTTAAAGCCTAGTAACATAGATATATGAGGCTCAATTTAGAACTCTTTGTATCTCGTCTATATAATTTAGGGAGTAATTTGTTCTATTCAAGAATCGAGATATAGCTGTTTATAATCACTTTACACTTCCTGCCAAACAATGTACAAGTTGATATAGTCGGTTG…	0	73009	73508
16	AAGGGGGAGAAAATTTCAAGAATACTGATGATCGCAATGATAATAATAACAAAAAGAGGTCGGAAACTTTATCAGAGTCTGATATTTCGGTCAACACCAATAAGAAAAGGCTTAGTGTTGATTACATATTGACTTGATCGAGGCAATCTGATCTAAGTTTCAAATATTCCGTAGAGTATAAATATCTTACAACTAATATAATTCTTAATATGCGCAAACAAATTATGGTGCGCATCTTTTTTTATTTTTATGTTTTGTTCCATACTAAATGCAGTTTATAAAATTTTTCAAATGAGTCAAGCTATGTATAATCAGTGCTACAAAAATGATAAGATGCAATTGCAAGAAAAAATCCCTTGCATAAAGGGCTTTCTGACCTCTTGCGTTGATCAACGAGAA…	1	116351	116850
16	CTAGGATATGAGATAGAGGAACGATGACCATACCCCGGGAAAAGGTATATATGTTCCATATTACAAAGTACGTTGACTGAATCATTTCAAATAAAAACTTCTGGATGATAAAACCATAGGCTATGACGTATCATATTTAAAAATTTCGTGGAGAATACCGGGTGGGCTCACCAGCTATCACACTAATGCATGAGGTTGTATGATGTGTCGTATTATATGAACCATTTCAGAGCGAAAGCAATGGCACAAATTAAAGACATATAAATATCTTCTATGACAAAATAAAACCTTCTTCTCAGAATATGTTCGATTATGTTAACGTTATACTATTCCAAGTGGTGGACTGCATTTAAGTAGGGTACGGGACTATGCCTCACAAATACAAATATCCACTCGTTT…	0	116351	116850
16	CCCTTTGATTTATTCTCTTTCTAATTCTTCAACTCTAAGGATAAAGTTTATTTCTTTTTGATTTTTTTTCGCATTGAGAAAGTGAACATAAACAAGGGTAAAATAGGCTCAATATCAGTTCACCTTTGAGAGTCTGGCAATAAGAGATGTGGTTCTAAGGTTACCTTATACATTCTAAACTCTGAAAACGCGTTTTCAAAGGTATGTACATTTCTCTATATTAAAGAGTAGATCCTTGCCGTTTATATATACATGTAGAGCAATTCTCAAGCTAATAATTAATGTTTACTTCAGACAATAAAACATTAAAAACAAATTTTTAGAAAAACAAAAGCTGAAGTAAAGACTAAATATTACACAATTTATTCATACATTTCCGCCCCAAACTCAAACAGCCTA…	1	289257	289756
16	CGAACAATTTAACTACGGTGCCAGATCGTAAGTTCCCAAATTAATATAACCCAATTATGGCATATTTTATTAATAATATAAGTGAGGTTATTGAGCCCATGATAAATTATTATTCCCGAATTCTGCGCTCACATAAATATCTAAACATCTCTAGGACACTGTATACATTGAAGTAATTAACTATGCCTTTTCTAACAAATTTCTTAAGGGAACATAACTTATCCTTTAGCTGATATAGCTGATAATTTAAGTCAAAAGACTAATTATTTTTAAATTTTCTATACTATAATTTTCTTCCGATAATACGCGGCGTCGATAGTTGTGATAGTTACCAAAATTAACAATAAGTTTATAAACACAGCAGTCAATACCACTAACAATTAGACTGTAGCCTCCAGA…	0	289257	289756
16	TAAGACAGCCTCAAAACGCAAATACACCAACTTATGACGATAGTGATATATCAATGATTTCTCATGTTTCAAGAAAACATACAACAAGAAGTGGTGGAAGATGGTGATACCAATGCATATATAATGTTGTCTTGAACCCACTAAAGAAGTGACGCATATATTACTTTTTTGTATTTAGTAACACAATTTTTCTATTTTTATATTTCCTTGTATAGTTAGTAATTTTAATTTTTTTCCTTCTTTATCTCAGCTCTTCGACCATTTGGTCAAGAAGTTAGTTTTTTTCTCTTATTTTATTTGACAATATACTAATTTTATTATATGGTATTGTAAATAACATTTGAGGAATAAAAAGACAGTCACTCTATAAGCTTTATCAGCCTGACATTTTTTTATTAT…	1	331593	332092
16	ATGTTAGATCATAATTTTTTGGTCTACCAGTGATACTACTTACTCTTATTCTTAATCACGTAATTGTAAATACGGTTGATAATCAGAAGCTATTTCTTGTCATACGACAGTGTGGTTCATAAATACGTTAATGTTACTGTATGCTGAACAAACGTGTGGAAGGATCATTGCTGTCTTACCACTCTTCCCGGGGTCAATACTGATAATCTTTGCATATTTAGTACTATTACGCTCATATGATTGCGTTATGATATACTTATTAAAAAGATTTATAGCTATCTAAGCTGTTAATATCTTAACATGAATTCGTGAGATTTGTTCATATTCCATAAATACGAATTATCTCAATTTTCCCATTCCTGATCTACGCTAACCATAATTTACTAAAGTTTGTCCTTA…	0	331593	332092
16	GATTTTTCCCTGAGCTGGTAAGAAAGGGCTTACCGATTGGTACTTCTTATTCACTGGAGTATCTGGGGCCAATTGTAAATACACAGGTAGATGATGAAACAAAAAAGAATAACTAAGGAGTGATTTTGTGCCATCCATTTGAATCTTCAAAATATATGTACGTATATGTTATGTATGTATATAAATTGTTGTACGTGCAATTGACCGAACGTGTATATTTGTATATAGATATGTGACAAACTAAAGAGCTTACACTTCGTTCCTTCCCTTCTGTTCACCTTTTTTTATTATGCCTGACTATTCTAAAATTTATGTTTATGTGGCGTAAAATATCTTTCTTCTGAAAACACATGCAGCAGTTACTCCCATCATAAAAGGAATTAATAAATGAATAGTATA…	1	384293	384792
16	GATACGTATTTGTATGCTCATGAGAAATGTCTCCTAGTTGAATCTAACGGAAGTGGAATGTATATGTATTTATCATTTTTGGTCATATGTATTAGTTATGGATCATTCTAGACTAGTGGTAACGTTAATGTTGGATTAACTCTAGGTATTGTCTAGGACTGCAACCGTTTTAGATTAAACTATTAATCGTGAGATGACCTAGTGGTATATATTAACTTGTAATCATGTCCAAGTATAACAGTACCCCATATTTTGTGATCAATTTTGGAGTTATATTCCACTAGAGAATATACCCTAGAAGCAGACTCTATACTCACACTATCTATACTGGGTATAATTACAAAATCTTATTAACTCAAAATCTTAATGCATCACTTAAGTGATGTTTATTTTTCAACT…	0	384293	384792
16	GTTCCTGAACGAGAGGGAGCGTCTTAATGGCAAAGAAAGGTATGAGAAGGAATTTTCCCCTTTCAACTTCTTGCTTCTGATCTAATTTTATTACCTATGTACTTTCTATGTATTATCAAAGAAAAACTAACTTCGGTTCCCTTATGATTTGATATTTTTCTTTCTTATTTACAATTAGTTTTCTCAGAACGATATTCAATACAGTTCTCCGGATTTTTGCTTACTATATTGGCCCCAAAAAAATGAAATAAAAAAAGAAAACAAAATAATATACTTGGGTGAAATAAAAAAAATAAATCAATAGCACCCAGTTAACCTAGATTCAAAGTTTCTTCTTCAATCTCAATTTATATACACGTTTGAGTTAATGGGAAAGCAAAGTCCAGCTATAAAACACTT…	1	418020	418519
16	GAAGCTCAATTTAGGTCCGCTAATATTACAATGCTTACTATTCTCTAATTCTTATCCAAATATTAACTTATCTACAGTATTCCCATAATGCCAAGAATGTGGCTTTTAAACAAGTCAGATTCTATTGCAAAAAATCTTAACACATTCTTGGCTACCCCGCTTTACATCCAGTCCTGAATGCACTAAACAATTAGACTCCTCCTTAAAGTACACAATTAAAAAATAATGAAGTAAATGTCAAGTACAACATAATGACCTTCTACCCTAGGTGCTTTTTATTTAGTACCAGTTATTATCGGATACCTGTAATAAACGTTGGAACAAGCATTACTCTATAACACTCAATTTTGGGAGAACGGTGCATCTGGTGTTACTGTGCGCGTGAATAGTATCAGTTTT…	0	418020	418519
16	CTCCAACATTAATGCCTATTCTCCAGTCTCTTCGTCTTCATCTAACATTTGGCAAGAGCAAGGCCAAACTACGTTATCGAATCCGAGTGTGAATCAGAATTTAAGGTATCGTACAGGCCCTGCAATTCAAGAAGAATCAGATAATGAAATTGAAGATTTACTTATTCACAATTTCAATTCCAGATACTGTCATGAATGAAGAGCCGCCCCATCCATAGTTTTTCCTAGTTCAAGCATTAATATACCGGACCACTCTACATCTTCCGAAAGCCGGAAAATAAGAACAAAAAATAATAAAAAAAAGCACGTTTAATATAAAAAACATTTCATTGTATGAGTTGGATTCTTTTAATTTTATTTTAAAATACGGTTGCATTTTGCATAGTAATATCCAACCAA…	1	456466	456965
16	AAAAAATGATATTTATTAACGGGTAGTTACTTATCTGCTCAATGTGACTGTAACACCATTGGTAACCAAGTGCTGCGATTGACTACTCTATTCTCTTTTAGAAGTAAAGTCATAGGTTAATACACAGACGAAGGTAGTAACATTACATATCGATTTGCATAGACCACACTAAAATGAACTTGCAAGTTTGTTATAAAACCAAATGCATCAGAAAGTATAAGTCCGTACCCAATTCCAAATATTTTAATACTACATAAACATTAAACTAATTAAATTGCATTTATAACATCAATCCTATTTAAAAAACGACATACTTTACCAGTTAAGCTAACTGTTGATAACCTAACAATTACCCACCCTACGTGTGACAAATTATCCGAATTCATTGTTGAAGTATGG…	0	456466	456965
16	ACAAACTATACTCCCCAACGGTCAACCAAAAGAGTGCGCCACTTGTGGTGACACCTGGACTTCTCAGTGGAGAAGTGGACCTAATGGAAATGTTGAGCTATGTAGTCGATGTGGCATAGCATATAGGAAAAAAATGGAGAAAAAAATACGATCGCAACAATCCTCCGATGATGGTACTAAAAATTTTATATTTAAAAATAAATAGTTAAGTAGTTTGTAAAGATGGTATATTCAGCGGATTCTTCCTCTATTTTTATGTTTTTTGAGATATTTCGAGCTTTCTATTTTTTTAAAATGCCTGAATTTCCATCTTCAAAAAAAACATAAAAAAGGTACTTTACCACCAAATAAATGATAACCACAATTTACTTTACTTATCCTCCACTATCAAGTATCTTC…	1	511460	511959
16	AAAAAAAGGATCTTTCTTTGGTATAGGGTCGGGTATAGAAAAGCGTAATAATACCTCTACTATAGAATGAATATGAACAAGGCTTATGGACTTATGATGTCGCTTCTCTTACTTGAATAGCGTTGTGACTGCACTGGCTGTTAGACGACCATAACATTTTAAGATTACTAATTTTGGTTAAAAAACTGAAGTCTGTCCAAGTCCTCAAGCCCATTCTTAGTTGATAAGGACGTTTTAAAAGAAATACCCGGAATAAGAGACACAACTATGCGAGTAACACTTCACGGTTATAATATAGAGTATTGAGCCTAAACCGAGAACAAACACATTAATCTTTTGATTTAAATACCACCCCAATTTCATATAGAATATCTAAATGTATTAATCGAGTTCGCCTGT…	0	511460	511959
16	GTGGGGGTACCCCAGTAGTTGAATTAGATGCTGCAATATAGGTCCTGCCTCGATTGGATGAATCCTTATCATAATCAAAATTGTCCGAGAAAGTGTCACGCTGGTCGACTGATCTTTTGAATCTTGGTGGAGCGGTAGAGGAATATGACATCCTTCCACGCCCCAATAACGAATTATTTGATGTCATCCTATAATTGTTTCCGTAAGTTCTTGGAAATCACTAGGAAGTTTGTGGAGTTATTGTTCTCCTCATATTCTCCCATCTGGAAGAACTCTATTATTCCTTTGCCATTTCTCGTAGTCTTTTATATTTAGTCCGCTTTACACCGAAAAGGTCATTTTTAAAAAGGCAAGAGAACTAGGAAAAGTAAAACGTGCCCCCTTCAAAGCGAAGAGATG…	1	563582	564081
16	GCTTCTCTGTGATCCCTCTGATGCATGCATATTCCTTAGTGTTACGTACTCATCCAATAAATCATTATTCAAAAACTCAATTATCGTGACCTATACAGATCGATGGAGAATACACTTAGTCCCCATAGTGCTAAAAGCGCAAATGGATACTTTAAGTAAGGCGCCCGTTGTCGTCCATAGATCGAGGGAATCAGAACATTGGATATTTATGAGAATTGGTATTTTGCGTTAGAATGGCTACCTTGGCTCCACAATCTACTGCATCTCCTGTTCATTTTCCAATAATAATTTTGGCATATAATGTGTATAAGCGTTCGATCAGAGATATTTAATATTATGGCTTTTTTGAGCTACCGAGTTCCAGAACAAGTGCTAGATTGGACACTGGATTAACCTTTG…	0	563582	564081
16	ACTCAATGATGACCTTGAAACAGAGCCATCTTTTGAGCTTTCAATGAAAGCTAAAGTGGAGGCGTAATTTTTCTGGAGGAACTTTGCCTTGCTAGCTCTAGGCAAGACAGCAGCCAATGATTTAAACATAGAAATTAACAATTAGCTGCTTTACCGTTAATGGTAGTAAATTATATCACTAGATTTTGTTTGTTGATTATTTTAATTGTTTTTAATTTTTAGTTAGTAGATTTTCGTTCGAGGCCCTAAAAATGTACCGAAAAGTCATAATAAACGGGCGGAGTCACATCGTAAGAGTAACATATACAATATGCGAGCAGACTTTGTCCATTAAGCCAAGTAACAACAAAAGAACCAAAAAAAGGAAAGTATCTCGTCTCTGTTGAGTAATTCTTATAT…	1	564913	565412
16	TCACTAAAAATACACATAAACCACTAACAGTAATTTACAAAATCAAGTTAGCAATTGACATAGATAATAATTGAGAGTATCACTCATTGGCTGATTGTAATAGTATTCTTTTACGCACATTGGTAGCACTGTTGACCTACGATCAACGGCAATGTATAAGGCCTATTTTTATTAACGCGAACTCAAATCGGTAAATAAACGTTAGAAGTGGAATAGAGGCGAGACTATGTTGAATTAAGCTTGACAAGTTACTATGTGGACTGATCAGTTTGGAAATGATCCTTTTCGTGGGTGTGTGGATCGTAAACGGATACATTCTTCGTGTGTCAGTAAAGTTAGCATTGCAAAGTCCGACAATTATAAGTAAGATTGAAATCTATTACAATTCAATATACCGCA…	0	564913	565412
16	ATCTTTAATTGAGTTCGGCTGCTCGAGGACGGTCAGTACTTCTGCCATGTTAGCGAAATAACGATTAAAAAATTTGAAAGTCAATACTATGAAACAAGGAAACGAGCAACTTGGTATACTTCCCTCACCTTTGTTAAATTCACTTGGCCTTACTGGCAATCATAATCATTTTGACGAACTGCGGACATCGAGAGTACCCTGCAAATATATCTAGAAAAAGAGGTAAAAAAATATTGAAGGGTCAACCTGAAAAAAATTGAAAAGTGAAAATAGATCTGCTGATAAATAATGCACGGCTTGCATCAAGTGATCACATGGAACTTTCCCAATACCTCAACTACGCATTTTCCCTTGCATATTATATCATCATCCATCTTCTTTGCCTCTCATATATTTACG…	1	583995	584494
16	GAGCTTACATAGCGATCTTGTTAGATTGGTTGTAAAATTAGGAAAATCCAGATGGACATTAGGCTTCGTCTCCAATTAAAGTTGATCATTTCACGCACTAAGCACATGGCAAGAGTTCTTACCCTTACTAATTTAATAAATAAACTGACTACTCCGTCGATGGCCCAAAAAAAATTACTAGAAATCCGACAGGTAACTAAGGACAGCTATAACCTTGCATCAGAGTGCTTCTATCGCTAAATCTCTCAAAAGATGCCGGTTCATAACACCCACACCCTTCCAAGGGATAGTTATAATGCTACAGTTAATAAGATCTTATTGGGCGTTACATAAAGGTATTACATATAGCACGCATTTTGTAAGCCACCAGAACTGCTGAAAACGTTTATAACCTAGACT…	0	583995	584494
16	TTACTTTCATGGAACACTTAGTAAAAATAACTTAGAAAGGTCGTCTTTTCTTTATTCTTTAGCATTTCAATACCGAACTAAATATCCGTTTTTATAGTTTAGTTGGTTTTGTTTAATTTCTAGAATCCTGTTCGGCGCTTTTGTTAAAAGTAAAAAATGAAAATTCAAACGAAATGAACCTAATCACGTTAGAATTTAAATCTTGGAATATGTTAAATATAAAACAAGAAGAGCAAGCAATACTATTTCTGACTAATTCTCTATACACATAAGAGCAAAACAAAATGTTCGGTAGCAAACGTCTGAAAAATGTTAAGGAAGCATTTAAGTCCCTAAAAGGCCAAAATTCAGAGACACCCATTGAGAACTCAAAGGCGTCTTTTAAATCCAAAAATTCAA…	1	633839	634338
16	CATTATTAAAATATATACCGAAAACCAATCATATAGTGTCATATAAGAAGATTTAATTCAAATATACGACTGACAAAATTTTCAAAATTGAAAATACATTAACGAACGGCATGAGTTTTGAAATTACTTGGGGTCTCTCACTTGACAGAATCTTGAAATTTCCTCCAACTTCATAAAAAGCAACGAAGCTCGAACTTAATGAAATACTGTGTTCTTATATAATCACACGATACCTTTAATGCGTTGCATGGCCTTTGAGAAAGGGAAAAATATATTTTACTAAAACAAGCAACCAAACCAAAAGTCTTGAAGTGTATCACTGTTTAGGTCCTAGAACTAATTCCGCTCCAATTAGTAATACTTTTCATCATAAAATTATTTTAAAATTGGTAAAAAATC…	0	633839	634338
16	TATGATTTCGAATGGAACTCCAGCAGATCATCCTTTCTGGCGTAGGGAAATGTTAGCACTTCGTCAAAGTGCTGGAGAAGATCGTACGCGTTTATTAGGGAATATGTCAGCTGCGATTTTTGATGATTGTTACATGGGAGTAAATCTGCTACTTGAGACTGAAATATTGACGTTGATATGACCAATTTCGACATAGCGTTTTTCTAAAATGGACAGGTGTTTATTAATTCATATTACAGTACATACACCTTTTTTTTACTTTTTGTTTCTTTATTAATTTTTTAGTTTTTTTCATATTCTATTTTATTATAAGTAGTAATATGAAGAAATTTCCCAAGCAAAGCTCAATAAAATTATTTAGCTAAACAAACATATGCATATATATGTATATTCTCCCTA…	1	684160	684659
16	ACGCCCTATGAGTTTTTATTGTTGATATGTAAATTCAGAAGAATACCTCTTCAATCTAGGTAAACTTGTTAACCAATTCCTGACGTGCTTCGGTTTTTGCTATTAGGCTTGCTTTATTAAGAGTAAATGGCACACTTATAGCGTACTAGTTGAGCTGGATGTATTGAAGTACTTTAAGGATGCAAAGAGTGCATGGTTACAGTACTAATTTTAGGTTGGCAAACAGTCTAAGACACCTAGATCGACTATTAGTTTACAGTGCGCCGTTTGTTATTTGTTTTAACTTCGACTCCAAGACTAAATTATATTATCTATTTACCGTGTTATAGTAGTTTGATCTATCATTGCTTTTTACGGCTTAATTCTAACACTCGCAAGACAAAGTTTTTTTCTATAATT…	0	684160	684659
16	AAAATGTCTCAATGCAGCTTTGGCTGCTGCGGAACTTATCCGCTTTGTAAGCACATCTTGTTTTAATGTGTATGAATTTTTATATTTGGTTCGAAAATTATGACATTCGGCCAAGAAACTTTCAGAGGAGCTGTGTATTAGCAGATGGTAAGCGCACGTTGAAAATGCTGAATATTATTAATTTAGACATACCTTGATGGCTGAACAGTAGTCAGAAAATTAAAAAAAAAAAAAAAGCGCTTATTACGGCGTATACACGTAACTATATAGACGTAGATCATTGAATATTGATATGATATAATATTTTCCCCGGGATTGCAGAATACTGACACGCCTTTTATTTATCGTTCATCGTGTATTTCGAACTTGTCCTCAAACGGGCTCTCAGTGCGACTGCCC…	1	695396	695895
16	ACCGGAATTCATTATTATATCTTTGTTGGCATCATTTGGTATCACTATTTCGAGGCCATCTATAAATTTATTGTGTGCGTGAAAATTATACTTGATATTTATTGTGTAAACAGCTTAGTTACCAAGGTAACTTTTTTCAATTTACCCAGTTATCTACTTAAGGACCCTATGGAACCAAGGTAAATGTATCACGGTGTATGGGAGCTGGTTGGGACAAAGATTGTGGATTTTCCCAACGCCCTCTATACTAAGGGCGACATTTAGGTTGATATCGAAATTCATAACTCTTGTAAGGAGCCGTTATTACACACTGAAATCACTTTACGCCAGAGATTCCTCATGTACAGGATTCTAATACATCATACGAGCCTACCACTGGGTGCTACTCGAGGCAAGCTG…	0	695396	695895
16	TCCCTACAATTTAATTTTGTATAGCATAACAGATACATTGACAACAGCAACAAGATGTGCTAACATTTTCCATTTTGAATGATTACCAAAATTATGAAACCAAGGCAACATGTAATTTTTAAGTTTAGTAATCTTTTTCGGGATGAGATGTTTTGAAGAGTTTTATGCTATTAAAGTAGTAATATGATTTATATATTCAAATAAAATGTAAATTATGAAAGAAAAATACGATAAGCTGATAGGGTAAACTAGAAACCTTCGTTTTCTTCATCATCCACATCCAGTTTCTTTCTACCGCCCCCATTTCTTAAGGCAGCCATCTCATTAGTGGCAACTTGCTTTCTAACCTTCTTTGTCATCCTGGCTATCTCTTCTTCAGCGTCAACTGCATCTTCTTCT…	1	749008	749507
16	GTGATAATCCCATCTCTGTTAACTCTCCTAAATACTGAACCGCGGGATGCATAGGTAGACCCTATTTACGCAGACGGTCTTACTTTATCGATATTCTTTCCACGTTTATAAGTTCGTGGTCATCATCGTCGAAAACTAAACGTTTCGAACTGCCAATCAGCCGTAACAAACTAAATATTCTTATGTTAGTGGAAACCTACTATATAGTCCTGAGCCACCTAATCAAACCCGCATACAAAATATATAAAATTATGCAGCATTTTCTTAGGTTCAATCTTTGGTAAATGTAACTGGTTTTCTTTCATGTTTAAGCCTAGCTCATAGTTTTCAGAGTTTAATTTTAGTAAAGTATAATAAGTCCATTCTCAAAACCAGCCCTATAAATCCGGATCTTAATGT…	0	749008	749507
16	TACCAAAAATTCTCTCTGAGGATATAGGAATCTACAAAATGAATCTACATTTCATTTTATTACGTCATATATGAATACTAGTCAATAGATGATAGTTAATTTTTATTCTAGCATATATTTAAGTTTGTTTGCGAAACCCTATGCTCTGTTGTTCGGATTTGAAATTTTAAAACTACATTAATGTGTTAGTTTTTCTTTCTTTCTTTCTTTGTCTTGACGTGATTTGGACTTCTGTCTTGCATTCGCGTCCATTCATCTGACCCAATATTCCTTTTGGTTTTGTTATCCTTATAAAAAGAAAGGAAGCTTCTTAGAGGGAAAAAAATGATGAAGAGTAATGCCAAAATATAAATAAATAAATAAATATGAAAATCATTTTCTATTTTTAATAGAATAAGA…	1	776744	777243
16	ATTAACAAAGATTGTATTAGCTTGCGAGAACTTTATTTGTTATCTATTTTCAGGTGATGGATCATAATCGGTTAAAACGTGATCAATGTATAAACGTTTGGCAATGTAATGGATTCAAATATTTTTTTTACTTCAAGAAATTGATTAATAATATACAGATAAATAAGGAATAAAAATATATACTTACATTTTTCCTACCTCGTGCAAGCTAAATAAAGTTATTTTAGTTACCACATACCTTCTAACCAGTCTATAATTCCCATAATCATCATATGCTATATCGTAAAATTAACTTTTTGCAAGATTGAAGTCCGATTTATGTTTATCACTACAGTATCTCGTGTCAGAGTTCTCTATGATATATGTTTTGTATTGTTAAATAATACTTACTATATTTGC…	0	776744	777243
16	CCGAAAATTTAAGCGAAATTAAGAATAAAGAAGAAAAGAAAGAATTGATCACTGAAGTTTCCAAAGAAAAATTTTTGGATTTAGTTAAAGCTGCCGCAGGAAGCGACAATGAATAATCAACATGTTCATGTCAAAAGAAGAAAAAAAATAAAGAAATAAAAACTGTATATTATTTAGTCTATGTCAAGCGAGAAAGGGGCCCTATATCTTCCCTCCTCCTTGCAATTGAATTTTGTTTGCATTCTATATTATCATATAGTTTCATATCAATTGCAAAAACTTTTGCAGCCAATGTTACAAAATTGTTTTCAATCAAAGAAATACAGGTGTGGTGTCCTTCACCATCGATATATTAATATTAATATATCATGAATAAATATAAAAATTCAAGGTAATGTA…	1	818960	819459
16	CTGTATATCTTAAAACATAGATACCTTCCAATATATTATAGGGTTCTAAACATGACTTCTTTAAATATATCTCATAGATTAATTGACTACTTACAAGTTGTTACGACAGCACTTTGCGATTGTAATGAGCATTTTTTAGTGGGGTAAATCAATTTTGTTAAAATTAACTGCAAATAAATAAAATTATAATCGGAAAGTGTAGATAACTACTGATGACTCCATACAAAAGTCTTATGAAAAAATCATCACCAATTGAAACAAGCTAGAAGACTTTAATAGCAGATTCCATACGTCATCTTGAAGACATTTCTAATTAGTTAGATGAATGTACAGATTGTGTCTAGTTCGAGTTCCCAAACAGAAATCCTAAATTAATTAGAAAGATACTCTATATAACCC…	0	818960	819459
16	TGGCTGAGAGGAATTCTAAGATTTCTAATGTGGAGAGGTATACTCTGTTCTCTTATGGAATTTTTCACCAATTGAAGAACTTTATGACAACAGAATGTTCTGATTGTAATATAATGACAAATTTTAATCTTTAGTAATATCTAATATAATAGTTAATGATAAATAGTTAATTCTAATGTTTAATGATCTGCAAATACTTTTTATGTTTTTCAACATAGTTTTTAATGTGTTTCTACACTTGATCGCAACTAAATCTAAATAAACACACAAGCACAAAATATGATAAAAAAGCAATTTGGCTAGAAGCACAGGAACCAAATATGACGTTCAATTCAAATAGACCCTTATTTCTGGTCTTGTTCATCAGTCCCTGATGTCTTGCTCTTTCCTTCTGCAATT…	1	842595	843094
16	TAAGTAGTTTGAAAGTATATTTTAGAGACCTATATATTAATGCAATATATAGAGAAAAATCAATTTTAATACACTTTAGACTATAAAGGTGTGTTCCTGTCGTACGGAAGTATTTATTATAGTGGGCTCTTAACTTGTCGGACTCCTCTTTCAGTGTAGATATAGCTACATTTAATATGAGCTTCACTCGGAAGAATGTTTCTTTAAGCAATCATCCTATATCTATATAAATACTAAACGTTCCTCATCTAAAATACACTACTAATATGAACATTTAAACACATGGAATGAATATGCTGTTCCTTAAACGAAATCTATAACATAATCCTATATCGCAAAAGATACCCAATAGTTATATATTACGCCAGAATATAGTGCGATGTTAAGAATCTTAGTTTT…	0	842595	843094
16	GGATTGTCAAGACACTCCGGTATTACTCGAGCCCGTAATACAACAGTGAGCTATTAAAAGAGCTTAAGTATTACAGAGTAATATCAATCATCAATCTTGGATCTAAAGTAATCGTCGAGACATTTATACACTTAAGTGATTCCTCTTTACAAGCGGAGCTTACTCTATATATTCATTCTTGTCAGTTTCATAACAGTTGTTTCATACGATTTCCACATGTGTCTCATATATATTTTATGTTTAGGTTAATAACTTTGGTAATGCTAAATTATCTTAATTTGACGTACACAAATTCTTCCTACTGTTATATATGTTCGAATTATCTTTTAAATTGTTGCTAAAAAAGTTAGAGTTATCACCAAATCAGTTGAGCAGATCACCATTATTCTTATGTAAATA…	1	880682	881181
16	TTAATGTATACTTGTGTATAAACATTTAAATGACTTGACGCTATAAATAACAGTGCTTTTTTAACACAGTCTGCCTGTACAAAACCGCAAACTAAAGTTGAATGTGTTTCCTATCCTGTGCTTTTTCATCGAATTTTACTATTTTTAGATATTTAAAATAGCACAGATAAATTATCACCATTAAGAACTAACTCTATTACAATTAAGTCTATAAATCTTGGTGACTGTTTCGAAGGAGTGATCGCATAAATCAAAGTCCATTTAGCCACGGCGAAATTTATAGTACTTCAATCAAATCCTAAACCATCATCATGCAATATTTTTTATTAGTGCCCCAAAACATTTCAGATATAAGATAAAGTCCATAAAGAAGTATCTCTGTGAATTCAAGTTAATTCG…	0	880682	881181
16	TATAAATGGGTACCAAGGCATTAAATATAGATCTGGTTTACTAATCTGAAGAAATTGTTTTCAACCACATAATTTGTGCAATTTGGCGCTATACAAAGCCCATGTTGGCTACATTAGTCTTTGAATCCTTTAGATTGCCTGAATCAATAGCTCATTCAAAATATTTTGGACAATCGATAGTTAACTGTAACATGTGCTGCTATATAGTGGCAATCTAGATGCATGTATCTTATATGATTAAGTATAAAAGAACCACAGCAAAGCTAAACGTAAATAAGTAGTTTAGAAAGTACTGGATATGAGTTAAGAATCTGTTAATTGAGCATGACATGAAAATTTTGTATTAAAGCAATATGAGTCGTCACATTAAATATATGAAACTACGGGAATTACCATCAT…	1	932894	933393
16	GAGAATTATGAGAAATAAAGTTGTAACACAGCAATTGATTATAATAGCTAGAACTAACATTTTTTCTATTTCAGAATGTTGAGCAAGACAATCCTATTCTCAATATATGAATATGTTAAACTCTAGTAATTTATCGTATATTACGACAATGATATCATACTAACTGGCTTACGCAAGTACTGATTATAGTTAGTTTGATGCTTTCATGTTTAAGTGAATCGGCTTTCAAAATTGCTTAAATGTGCGTCTATAGCAAGTTAGCTTAATACCGTTATTTTGTTTCTAGTTCGTGATGGTTGTAAAATATTTTAAGTTAAAGGAGCAAGCAGATAAGAAATATTTTTCTAGTGAATCCCACCATATGTAACGATAAGCTTTGCAAATTGAAGAGCCTTTTGT…	0	932894	933393
